# Supplementary material for: 4-Nitro-6-[(8-quinolyl­amino)­methyl­idene]cyclo­hexa-2,4-dien-1-one
Source: Acta Crystallogr Sect E Struct Rep Online. 2010 Jul 3;66(Pt 8):o1892. doi: 10.1107/S1600536810025250 (PMC3007437; doi:10.1107/S1600536810025250)
Supplement: Supplementary file 2 [file e-66-o1892-Isup2.hkl]

# 
# h,k,l, Fc-squared, Fo-squared, sigma(Fo-squared) and status flag 
# 
data_I
_shelx_title '  _re043' 
_shelx_refln_list_code          4 
_shelx_F_calc_maximum      111.21 
_exptl_crystal_F_000       608.00 
_reflns_d_resolution_high  0.7703 
 
loop_ 
 _symmetry_equiv_pos_as_xyz 
 'x, y, z' 
 '-x, -y, -z' 
 
_cell_length_a     7.1583 
_cell_length_b     8.2978 
_cell_length_c    22.0400 
_cell_angle_alpha  87.432 
_cell_angle_beta   86.258 
_cell_angle_gamma  83.518 
 
_shelx_F_squared_multiplier     1.000 
 
loop_ 
 _refln_index_h 
 _refln_index_k 
 _refln_index_l 
 _refln_F_squared_calc 
 _refln_F_squared_meas 
 _refln_F_squared_sigma 
 _refln_observed_status 
   2   0   0     1408.34     1385.20     28.87 o 
   3   0   0     1822.51     1977.89     34.89 o 
   4   0   0     2969.95     3305.79     31.02 o 
   5   0   0       21.31       23.94      2.65 o 
   6   0   0        1.94        2.96      2.35 o 
   7   0   0       90.05       91.69      6.31 o 
   8   0   0      334.04      317.67     13.75 o 
   9   0   0        1.69        1.37      2.81 o 
  -9   1   0      195.61      210.12     11.74 o 
  -8   1   0        5.01        2.65      2.60 o 
  -7   1   0        0.24        0.04      2.31 o 
  -6   1   0      100.71      104.97      5.98 o 
  -5   1   0       61.73       71.46      4.69 o 
  -4   1   0       19.24       19.06      1.83 o 
  -3   1   0     1208.90     1183.68     36.79 o 
  -2   1   0      130.71      141.58      3.49 o 
  -1   1   0        5.18        5.99      0.97 o 
   1   1   0     1187.01     1189.74     16.01 o 
   2   1   0      733.81      785.80     22.32 o 
   3   1   0      190.95      246.66     11.23 o 
   4   1   0     1428.82     1547.96     22.71 o 
   5   1   0        1.26        1.13      1.12 o 
   6   1   0      190.74      182.95      7.48 o 
   7   1   0       46.38       37.20      5.82 o 
   8   1   0        1.04        2.72      2.75 o 
   9   1   0        8.09        3.82      2.98 o 
  -8   2   0        0.41       -0.61      2.29 o 
  -7   2   0       81.27       79.69      6.23 o 
  -6   2   0        4.52        3.35      2.34 o 
  -5   2   0       54.38       56.73      4.41 o 
  -4   2   0      735.50      790.71     15.04 o 
  -3   2   0        4.64        6.43      1.54 o 
  -2   2   0      639.01      671.61     15.30 o 
  -1   2   0      591.93      649.43     13.24 o 
   0   2   0      341.24      384.73      9.79 o 
   1   2   0     1806.17     1700.22     23.54 o 
   2   2   0      320.65      306.36      9.48 o 
   3   2   0     1122.86     1132.93     18.11 o 
   4   2   0       39.84       45.14      2.64 o 
   5   2   0      158.22      183.17      5.47 o 
   6   2   0       70.49       76.37      4.48 o 
   7   2   0       54.46       48.90      6.35 o 
   8   2   0       16.96       22.51      4.52 o 
   9   2   0       12.89       11.05      7.48 o 
  -8   3   0       44.13       41.92      5.92 o 
  -7   3   0      200.18      217.73      9.33 o 
  -6   3   0        2.54        1.29      1.94 o 
  -5   3   0       11.95       14.24      3.14 o 
  -4   3   0       30.60       32.98      3.58 o 
  -3   3   0       44.84       56.33      2.31 o 
  -2   3   0        3.45        4.34      0.95 o 
  -1   3   0        4.17        4.95      1.00 o 
   0   3   0       57.12       56.97      2.76 o 
   1   3   0      209.81      232.48      5.73 o 
   2   3   0      521.80      547.12     14.34 o 
   3   3   0      115.60      134.50      4.75 o 
   4   3   0       48.19       36.91      2.84 o 
   5   3   0       20.15       27.07      2.84 o 
   6   3   0      393.19      362.50     12.72 o 
   7   3   0       14.02       22.58      3.37 o 
   8   3   0        9.46        8.30      4.75 o 
   9   3   0       76.62       68.02      9.34 o 
  -8   4   0       16.36       18.82      6.20 o 
  -7   4   0      331.46      355.79     14.97 o 
  -6   4   0       11.16        6.58      3.85 o 
  -5   4   0        0.19        1.00      1.39 o 
  -4   4   0       59.68       58.10      4.64 o 
  -3   4   0       56.82       52.81      2.80 o 
  -2   4   0      102.01      130.30      5.68 o 
  -1   4   0      207.69      245.96      6.49 o 
   0   4   0       46.34       28.72      2.71 o 
   1   4   0       17.53       16.77      1.36 o 
   2   4   0      548.47      617.89     35.80 o 
   3   4   0      594.96      626.18     19.96 o 
   4   4   0        2.18        1.31      1.05 o 
   5   4   0       34.36       35.19      3.30 o 
   6   4   0      201.40      181.98     10.81 o 
   7   4   0       55.60       42.37      5.40 o 
   8   4   0       34.52       24.57      6.77 o 
  -7   5   0      109.50      108.74     10.59 o 
  -6   5   0        6.76       10.34      4.77 o 
  -5   5   0        0.19        1.03      1.12 o 
  -4   5   0       19.33       17.10      2.90 o 
  -3   5   0        2.88        3.63      1.94 o 
  -2   5   0      227.42      226.89      6.18 o 
  -1   5   0        2.61        3.08      1.04 o 
   0   5   0       11.87       14.06      1.80 o 
   1   5   0      131.10      118.28      5.08 o 
   2   5   0       77.63       75.67      4.07 o 
   3   5   0        8.42        7.91      2.72 o 
   4   5   0       63.45       58.73      4.39 o 
   5   5   0      921.28      980.64     42.78 o 
   6   5   0       28.24       32.83      4.88 o 
   7   5   0       30.34       28.36      4.57 o 
   8   5   0       13.94       11.90      3.97 o 
  -7   6   0        3.17        3.10      6.98 o 
  -6   6   0       86.73       72.72      8.65 o 
  -5   6   0       33.65       32.94      6.85 o 
  -4   6   0      208.52      192.09     11.54 o 
  -3   6   0      173.00      163.00      9.01 o 
  -2   6   0        6.86        8.15      1.56 o 
  -1   6   0      301.59      298.36     11.03 o 
   0   6   0        5.40        2.39      1.27 o 
   1   6   0        2.81        3.13      1.37 o 
   2   6   0        0.64        2.47      1.64 o 
   3   6   0       64.00       60.55      4.59 o 
   4   6   0        3.41        3.89      2.35 o 
   5   6   0        1.63       -0.36      1.80 o 
   6   6   0       23.03       15.46      3.61 o 
   7   6   0        0.07        1.00      1.88 o 
   8   6   0       25.46       21.08      4.79 o 
  -6   7   0        0.06        2.09      3.13 o 
  -5   7   0      271.19      262.91     17.64 o 
  -4   7   0       59.95       51.68      8.56 o 
  -3   7   0        3.41        0.31      1.62 o 
  -2   7   0      201.99      204.05     10.35 o 
  -1   7   0      405.59      446.21     14.40 o 
   0   7   0       91.59       89.40      5.28 o 
   1   7   0     1722.44     1785.60     59.51 o 
   2   7   0      100.71      103.96      6.62 o 
   3   7   0      937.60      960.99     28.08 o 
   4   7   0        2.75        2.53      2.39 o 
   5   7   0        3.55        1.88      2.10 o 
   6   7   0        2.26       -1.15      2.63 o 
   7   7   0        8.43       11.91      4.37 o 
  -5   8   0        1.67        0.21      2.59 o 
  -4   8   0       46.26       53.25      9.06 o 
  -3   8   0       20.80       14.84      4.06 o 
  -2   8   0        0.75        4.42      3.82 o 
  -1   8   0      123.81      146.60     28.35 o 
   0   8   0       22.56       19.47      4.36 o 
   1   8   0      124.41      120.19     10.37 o 
   2   8   0      169.12      165.33     12.33 o 
   3   8   0       15.37       22.52      4.34 o 
   4   8   0        0.12        0.46      1.64 o 
   5   8   0       28.37       35.41      4.64 o 
   6   8   0       10.60       13.06      4.89 o 
  -4   9   0       63.14       77.88     13.58 o 
  -3   9   0        8.06       10.30      6.35 o 
  -2   9   0        0.32       -1.50      4.30 o 
  -1   9   0      248.20      247.30     20.48 o 
   0   9   0       13.50        6.74      3.09 o 
   1   9   0        3.49        1.62      2.59 o 
   2   9   0      122.43      119.41     12.18 o 
   3   9   0     1700.68     1808.07     60.55 o 
   4   9   0       90.46       79.98     10.59 o 
   5   9   0      438.59      466.20     42.42 o 
  -2  10   0       40.34       81.99     13.34 o 
  -1  10   0        0.63        1.82      3.09 o 
   0  10   0      130.62      166.54     40.23 o 
   1  10   0        4.96       -0.54      6.87 o 
   2  10   0       32.60       28.50      6.57 o 
   3  10   0        8.61       11.86      5.71 o 
   4  10   0        0.69        2.38      3.65 o 
  -4 -10   1        1.68       -1.59      4.02 o 
  -3 -10   1      267.45      337.62     37.37 o 
  -2 -10   1       23.56       26.33      7.23 o 
  -1 -10   1        2.90       -0.04      2.62 o 
   0 -10   1        0.54       -1.81      4.61 o 
   1 -10   1       53.27       49.71      9.42 o 
   2 -10   1       91.97      104.78     13.49 o 
  -5  -9   1        0.20        4.79      3.58 o 
  -4  -9   1        3.51        2.41      3.36 o 
  -3  -9   1       58.78       60.05      9.49 o 
  -2  -9   1     1073.78     1268.95     31.93 o 
  -1  -9   1      112.32      121.24     12.16 o 
   0  -9   1       29.04       31.39      8.57 o 
   1  -9   1       32.44       22.26      7.91 o 
   3  -9   1       68.58       60.81     22.81 o 
   4  -9   1        4.00        4.87      2.98 o 
  -6  -8   1       10.05       14.40      4.26 o 
  -5  -8   1      232.65      233.36     18.04 o 
  -4  -8   1      185.63      166.26     10.28 o 
  -3  -8   1      759.02      846.75     30.72 o 
  -2  -8   1       64.77       61.41      8.41 o 
  -1  -8   1      885.49      902.62     57.57 o 
   0  -8   1        0.01        0.24      1.92 o 
   1  -8   1       59.97       55.76      7.87 o 
   2  -8   1       62.24       76.04      9.35 o 
   3  -8   1       34.44       29.12      5.81 o 
   4  -8   1       63.24       66.40      9.90 o 
   5  -8   1       18.92       17.28      4.69 o 
  -7  -7   1        0.03       -0.86      2.01 o 
  -6  -7   1       31.24       26.43      5.03 o 
  -5  -7   1        0.71        1.85      2.17 o 
  -4  -7   1       20.32       23.29      3.61 o 
  -3  -7   1        6.78        4.67      2.25 o 
  -2  -7   1      268.79      295.48      9.86 o 
  -1  -7   1     1078.29     1134.39     32.76 o 
   0  -7   1        6.81        7.83      2.52 o 
   1  -7   1      156.17      163.37      7.77 o 
   2  -7   1        0.54        1.69      1.70 o 
   3  -7   1      182.21      178.89      9.89 o 
   4  -7   1      112.64       97.63     11.25 o 
   5  -7   1       48.64       42.62      7.64 o 
   6  -7   1        0.00        2.52      4.55 o 
  -8  -6   1       22.31       21.67      4.95 o 
  -7  -6   1      251.36      257.26     12.83 o 
  -6  -6   1        8.86        4.76      5.19 o 
  -5  -6   1      152.10      152.02      8.82 o 
  -4  -6   1        5.76        1.82      1.65 o 
  -3  -6   1        5.47        8.29      2.78 o 
  -2  -6   1        5.95        5.32      2.39 o 
  -1  -6   1       57.30       56.86      4.26 o 
   0  -6   1      183.72      171.76      5.56 o 
   1  -6   1      408.89      408.98     11.05 o 
   2  -6   1      310.08      302.93      8.92 o 
   3  -6   1        5.52        2.86      1.61 o 
   4  -6   1       31.81       29.71      5.74 o 
   5  -6   1      150.67      138.76     13.00 o 
   6  -6   1       61.49       59.02     12.07 o 
   7  -6   1       61.14       52.64      8.33 o 
  -8  -5   1        7.02        5.57      4.51 o 
  -7  -5   1        4.04        0.89      1.47 o 
  -6  -5   1       53.67       51.82      5.37 o 
  -5  -5   1      664.55      650.90     17.90 o 
  -4  -5   1      106.76      112.94      5.94 o 
  -3  -5   1       33.10       29.38      1.72 o 
  -2  -5   1        2.26        0.49      0.56 o 
  -1  -5   1       14.31       12.40      1.53 o 
   0  -5   1        8.80       10.27      1.53 o 
   1  -5   1        0.65        0.33      1.09 o 
   2  -5   1      312.64      326.27      8.16 o 
   3  -5   1       11.99       12.99      1.66 o 
   4  -5   1      131.40      132.86      6.68 o 
   5  -5   1       36.04       37.40      3.95 o 
   6  -5   1       13.48        6.82      3.91 o 
   7  -5   1       33.34       24.62      6.17 o 
  -8  -4   1       23.02       29.66      7.35 o 
  -7  -4   1       96.42       67.35      6.20 o 
  -6  -4   1      359.16      303.84     15.29 o 
  -5  -4   1       74.23       72.81      4.50 o 
  -4  -4   1       44.00       36.58      3.06 o 
  -3  -4   1       75.12       63.46      4.14 o 
  -2  -4   1       93.68       89.66      3.15 o 
  -1  -4   1      319.77      311.79      7.07 o 
   0  -4   1        9.42        5.50      1.05 o 
   1  -4   1     1505.55     1627.74     29.14 o 
   2  -4   1     3166.87     3605.66     64.74 o 
   3  -4   1       20.31       19.70      1.98 o 
   4  -4   1      139.81      138.69      6.57 o 
   5  -4   1       83.72       87.13      6.27 o 
   6  -4   1       57.74       59.15      4.85 o 
   7  -4   1       69.94       74.68      7.35 o 
   8  -4   1        1.00        0.32      3.40 o 
  -9  -3   1       39.79       39.18      7.47 o 
  -8  -3   1      169.04      166.53     11.08 o 
  -7  -3   1        4.81        1.56      1.31 o 
  -6  -3   1       79.59       82.74      5.99 o 
  -5  -3   1        0.05        0.19      1.16 o 
  -4  -3   1        9.78        6.73      1.40 o 
  -3  -3   1      109.65      111.14      6.34 o 
  -2  -3   1      615.99      572.69     14.05 o 
  -1  -3   1      130.79       96.57      2.92 o 
   0  -3   1       81.19       78.96      3.03 o 
   1  -3   1        5.18       11.02      1.20 o 
   2  -3   1      349.91      330.01      7.54 o 
   3  -3   1      166.21      164.85      4.49 o 
   4  -3   1      298.52      333.26     11.75 o 
   5  -3   1       25.50       20.59      3.10 o 
   6  -3   1       34.95       37.29      4.32 o 
   7  -3   1        3.31        5.01      2.62 o 
   8  -3   1        0.16        1.27      2.52 o 
  -9  -2   1      226.21      264.94     14.41 o 
  -8  -2   1      158.90      142.41     10.13 o 
  -7  -2   1     1112.67     1013.04     55.54 o 
  -6  -2   1       43.86       53.27      4.54 o 
  -5  -2   1       88.63      112.57      4.55 o 
  -4  -2   1      314.51      327.28     12.57 o 
  -3  -2   1     4103.01     4422.46    158.41 o 
  -2  -2   1       71.89       77.48      3.43 o 
  -1  -2   1     3531.98     3241.79     88.31 o 
   0  -2   1     3474.35     3434.00     13.40 o 
   1  -2   1     8662.97     8098.63     60.92 o 
   2  -2   1       68.09       44.95      1.85 o 
   3  -2   1      554.63      592.80     16.19 o 
   4  -2   1     2690.64     3052.76     34.08 o 
   5  -2   1       27.96       40.33      3.75 o 
   6  -2   1       25.71       27.91      4.10 o 
   7  -2   1       56.17       62.30      5.71 o 
   8  -2   1       95.24       96.26      7.64 o 
  -9  -1   1        3.59        2.38      4.57 o 
  -8  -1   1        1.72        2.78      2.58 o 
  -7  -1   1       71.73       80.05      7.36 o 
  -6  -1   1       25.25       22.74      2.92 o 
  -5  -1   1     1086.84     1121.41     26.06 o 
  -4  -1   1       36.75       43.70      3.38 o 
  -3  -1   1       24.24       23.90      1.72 o 
  -2  -1   1      441.73      419.20     11.47 o 
  -1  -1   1       34.11       26.86      1.38 o 
   1  -1   1      613.64      617.22     19.13 o 
   2  -1   1     2417.99     2561.91     15.75 o 
   3  -1   1      176.91      167.36      4.09 o 
   4  -1   1      361.00      357.67      7.09 o 
   5  -1   1      271.59      275.34     11.72 o 
   6  -1   1      476.52      496.67     14.64 o 
   7  -1   1       59.64       66.71      7.34 o 
   8  -1   1        5.22        5.10      2.98 o 
   9  -1   1       26.80       27.55      5.76 o 
  -9   0   1        1.06        2.52      2.87 o 
  -8   0   1       73.53       67.60      6.92 o 
  -7   0   1      117.88      120.98      6.98 o 
  -6   0   1       95.88       98.57      5.86 o 
  -5   0   1        2.14        1.62      1.07 o 
  -4   0   1      375.98      401.05     10.07 o 
  -3   0   1       31.55       38.70      1.95 o 
  -2   0   1       10.27       11.00      1.09 o 
  -1   0   1      561.25      572.57     12.88 o 
   2   0   1      380.25      403.55     11.33 o 
   3   0   1      672.40      629.54     14.77 o 
   4   0   1     3124.75     3459.05    126.03 o 
   5   0   1      168.53      155.32      4.48 o 
   6   0   1       12.34       12.32      4.15 o 
   7   0   1       44.55       42.61      4.80 o 
   8   0   1      598.13      622.09     21.45 o 
   9   0   1        1.32        2.92      3.74 o 
  -9   1   1      152.80      149.70     12.07 o 
  -8   1   1       39.77       41.83      5.90 o 
  -7   1   1        0.05       -2.06      2.14 o 
  -6   1   1        0.27        0.18      1.70 o 
  -5   1   1        4.02        4.71      2.14 o 
  -4   1   1       66.96       66.38      3.94 o 
  -3   1   1      254.17      262.94      7.80 o 
  -2   1   1       47.90       49.19      2.37 o 
  -1   1   1      374.71      391.65      8.76 o 
   1   1   1        5.04       14.26      0.81 o 
   2   1   1    12120.04    11558.83     72.71 o 
   3   1   1      224.20      242.77      6.53 o 
   4   1   1      220.86      230.35      7.85 o 
   5   1   1       99.66       98.53      4.52 o 
   6   1   1       36.82       38.96      4.30 o 
   7   1   1       16.17       17.78      4.34 o 
   8   1   1       37.31       32.02      5.07 o 
   9   1   1        1.46        4.24      3.85 o 
  -8   2   1       82.95       66.33      6.46 o 
  -7   2   1       46.85       40.63      4.85 o 
  -6   2   1        1.36        1.38      2.17 o 
  -5   2   1      469.02      530.46     11.85 o 
  -4   2   1     1418.44     1610.53     25.10 o 
  -3   2   1      867.82      939.67     24.79 o 
  -2   2   1       14.45       13.05      1.44 o 
  -1   2   1     3661.98     3989.72     75.48 o 
   0   2   1    12367.91    10506.89     42.75 o 
   1   2   1      418.55      366.80      9.35 o 
   2   2   1     1999.28     1984.49     35.41 o 
   3   2   1      392.30      400.35      8.72 o 
   4   2   1     1547.70     1621.28     24.46 o 
   5   2   1      137.51      139.88      7.22 o 
   6   2   1       44.63       41.60      3.52 o 
   7   2   1      372.47      362.28     11.74 o 
   8   2   1      149.40      122.25      9.90 o 
   9   2   1        0.01        2.67      3.82 o 
  -8   3   1        0.84        2.14      2.33 o 
  -7   3   1        2.13        1.61      2.28 o 
  -6   3   1      108.57      102.47      6.32 o 
  -5   3   1       16.68       16.77      2.99 o 
  -4   3   1      127.77      135.11      5.90 o 
  -3   3   1      378.99      444.43     11.49 o 
  -2   3   1     2975.99     3462.80     81.57 o 
  -1   3   1     1597.83     1764.01     27.38 o 
   0   3   1      202.86      182.93      5.52 o 
   1   3   1        2.82        3.76      0.61 o 
   2   3   1        7.05        6.30      0.63 o 
   3   3   1      421.21      396.73      9.37 o 
   4   3   1        0.44        0.07      0.88 o 
   5   3   1      242.66      263.42      7.37 o 
   6   3   1       19.63       15.76      2.69 o 
   7   3   1       14.29       11.09      2.54 o 
   8   3   1        4.89        6.96      4.80 o 
   9   3   1      108.82       80.64      9.17 o 
  -8   4   1        9.49        7.35      3.19 o 
  -7   4   1        0.00        1.26      2.18 o 
  -6   4   1       18.97       17.47      3.72 o 
  -5   4   1       19.59       20.23      3.29 o 
  -4   4   1      128.09      128.60      6.45 o 
  -3   4   1      262.61      263.03      6.01 o 
  -2   4   1      818.76      992.27     15.36 o 
  -1   4   1       64.09       54.90      2.61 o 
   0   4   1     2295.07     2391.70     29.47 o 
   1   4   1       73.80       94.62      4.95 o 
   2   4   1       17.25       15.84      2.16 o 
   3   4   1      182.25      161.05      5.95 o 
   4   4   1      374.31      387.76      9.04 o 
   5   4   1      137.51      134.46      6.02 o 
   6   4   1       28.71       19.25      3.45 o 
   7   4   1        0.07        2.11      2.18 o 
   8   4   1      185.74      181.08     12.43 o 
  -7   5   1      699.29      767.85     30.37 o 
  -6   5   1        0.00       -0.14      1.82 o 
  -5   5   1       97.87       99.47      6.62 o 
  -4   5   1      220.04      224.82      8.05 o 
  -3   5   1       47.36       40.11      3.88 o 
  -2   5   1      404.30      450.30     11.20 o 
  -1   5   1      107.56      114.70      4.10 o 
   0   5   1       21.95       19.03      2.23 o 
   1   5   1        5.67        6.38      1.12 o 
   2   5   1       11.36       11.52      2.23 o 
   3   5   1       20.38       15.63      2.68 o 
   4   5   1       78.12       79.25      4.87 o 
   5   5   1      429.92      438.55     11.67 o 
   6   5   1       30.29       27.83      5.63 o 
   7   5   1        6.78       12.17      3.84 o 
   8   5   1        5.08        2.88      1.86 o 
  -7   6   1        3.57       -2.44      3.33 o 
  -6   6   1       16.71       19.66      8.58 o 
  -5   6   1       57.10       52.09      8.28 o 
  -4   6   1      125.50      115.86     11.52 o 
  -3   6   1       16.55       13.70      2.44 o 
  -2   6   1      126.91      126.08      6.10 o 
  -1   6   1      155.25      152.91      6.10 o 
   0   6   1      117.56      128.25      4.43 o 
   1   6   1       11.79       13.49      2.03 o 
   2   6   1       10.64        9.17      2.16 o 
   3   6   1        2.57        1.53      2.05 o 
   4   6   1      183.16      162.27      7.06 o 
   5   6   1        4.76        2.36      2.15 o 
   6   6   1       43.26       45.40      5.30 o 
   7   6   1       51.45       44.43      5.95 o 
   8   6   1        7.34        2.87      3.16 o 
  -6   7   1       21.95       27.51      8.70 o 
  -5   7   1      338.88      290.69     18.70 o 
  -4   7   1      111.10      103.17     13.02 o 
  -3   7   1      196.13      177.76     13.49 o 
  -2   7   1      341.66      312.93     20.90 o 
  -1   7   1      627.73      655.74     31.31 o 
   0   7   1      494.34      516.96     14.45 o 
   1   7   1     1351.67     1492.98    102.58 o 
   2   7   1      367.73      389.13     23.96 o 
   3   7   1     1648.76     1824.49     83.16 o 
   4   7   1       71.50       72.99      5.57 o 
   5   7   1      129.24      144.55     10.24 o 
   6   7   1       95.85       91.18      7.82 o 
   7   7   1      171.06      225.64     16.67 o 
  -5   8   1        0.36        3.58      3.30 o 
  -4   8   1        0.12        2.57      2.28 o 
  -3   8   1       26.42       20.80      6.26 o 
  -2   8   1       17.70       15.34      4.01 o 
  -1   8   1        3.49        1.82      1.71 o 
   0   8   1       60.11       77.41      9.95 o 
   1   8   1        2.04        1.51      2.42 o 
   2   8   1       39.18       32.90      6.37 o 
   3   8   1      295.70      278.23     11.22 o 
   4   8   1      505.63      597.15     34.30 o 
   5   8   1       11.18        5.67      4.45 o 
   6   8   1       42.53       47.44      6.39 o 
  -3   9   1       14.63       26.78      7.30 o 
  -2   9   1      147.46      196.53     16.42 o 
  -1   9   1      556.76      561.14     36.01 o 
   0   9   1       13.32       12.92      3.57 o 
   1   9   1      133.44      143.17     12.84 o 
   2   9   1       73.27       76.71      9.46 o 
   3   9   1      323.01      312.70     22.63 o 
   4   9   1       23.22       27.82      6.27 o 
   5   9   1      400.71      412.73     31.38 o 
  -1  10   1       55.38       72.70     13.52 o 
   0  10   1      121.29      130.71     22.11 o 
   1  10   1       80.23       72.59      9.94 o 
   2  10   1       13.61        6.48      4.26 o 
   3  10   1       49.92       49.05      7.86 o 
   4  10   1       69.08       64.98      9.75 o 
  -4 -10   2        0.53       -1.32      4.02 o 
  -3 -10   2       24.06       17.11      4.52 o 
  -2 -10   2       45.66       39.72      7.76 o 
  -1 -10   2        7.61        5.45      3.26 o 
   0 -10   2       42.34       45.20     10.63 o 
   1 -10   2       52.50       56.60     10.59 o 
   2 -10   2       20.61        6.26      4.76 o 
  -5  -9   2        6.95        1.01      3.25 o 
  -4  -9   2       24.18       26.41      6.03 o 
  -3  -9   2       84.76       94.47     11.30 o 
  -2  -9   2      413.70      442.78     51.79 o 
  -1  -9   2       73.96       79.59     10.64 o 
   0  -9   2        6.18        2.47      3.26 o 
   1  -9   2       55.77       51.48     11.44 o 
   3  -9   2       44.08       31.52      5.60 o 
   4  -9   2       26.04       45.16     18.74 o 
  -6  -8   2        2.08        2.45      2.35 o 
  -5  -8   2        0.35       -0.37      3.58 o 
  -4  -8   2      195.89      215.41     15.46 o 
  -3  -8   2      544.48      550.74     25.36 o 
  -2  -8   2       58.68       53.08      8.31 o 
  -1  -8   2     1074.80     1106.52     31.21 o 
   0  -8   2        0.92        1.72      1.70 o 
   1  -8   2       35.39       35.88      3.94 o 
   2  -8   2        5.05        3.40      2.41 o 
   3  -8   2        0.04        3.22      1.92 o 
   4  -8   2       41.73       34.22      5.86 o 
   5  -8   2        0.07        1.58      1.92 o 
  -7  -7   2        3.50        2.09      2.96 o 
  -6  -7   2        0.66        0.26      2.07 o 
  -5  -7   2        0.72        1.79      2.27 o 
  -4  -7   2        1.97       -0.32      1.89 o 
  -3  -7   2       33.03       29.65      4.01 o 
  -2  -7   2       74.11       76.44      5.86 o 
  -1  -7   2      110.57      107.67     10.03 o 
   0  -7   2      238.90      241.75      8.39 o 
   1  -7   2      187.91      178.91      7.99 o 
   2  -7   2        0.00        0.38      1.79 o 
   3  -7   2        1.72        1.53      2.01 o 
   4  -7   2        7.37        3.35      2.20 o 
   5  -7   2       57.83       50.95     10.12 o 
   6  -7   2       19.24       28.47      7.69 o 
  -8  -6   2        2.41        6.40      3.33 o 
  -7  -6   2        3.12        4.15      2.92 o 
  -6  -6   2        9.09        3.30      2.36 o 
  -5  -6   2        7.64        1.26      1.57 o 
  -4  -6   2       10.51        8.03      2.47 o 
  -3  -6   2      113.90      130.48      7.15 o 
  -2  -6   2      264.93      260.35      8.42 o 
  -1  -6   2      130.35      135.13      4.31 o 
   0  -6   2        0.56        1.60      1.86 o 
   1  -6   2     2615.34     2727.38     32.17 o 
   2  -6   2      668.24      663.40     26.63 o 
   3  -6   2       62.51       55.79      7.59 o 
   4  -6   2        4.53        4.38      2.16 o 
   5  -6   2       54.60       54.37      8.52 o 
   6  -6   2        1.40        0.14      3.20 o 
   7  -6   2       19.38       24.90      7.34 o 
  -8  -5   2        0.24        0.40      3.73 o 
  -7  -5   2       56.61       57.58      6.72 o 
  -6  -5   2       16.86       17.39      3.74 o 
  -5  -5   2      198.99      198.43      9.37 o 
  -4  -5   2       70.80       61.17      4.98 o 
  -3  -5   2       37.18       33.95      2.34 o 
  -2  -5   2      383.20      361.10     12.80 o 
  -1  -5   2       73.15       64.02      2.91 o 
   0  -5   2       78.92       78.19      3.12 o 
   1  -5   2       34.96       35.52      3.22 o 
   2  -5   2       56.19       53.90      3.23 o 
   3  -5   2       63.57       55.77      3.25 o 
   4  -5   2        1.66        0.77      1.41 o 
   5  -5   2        9.83        9.82      2.76 o 
   6  -5   2      116.27      113.44     18.77 o 
   7  -5   2       11.84       10.05      5.59 o 
  -8  -4   2      127.67      130.99     10.74 o 
  -7  -4   2      258.03      208.39     13.47 o 
  -6  -4   2        4.41        3.98      2.26 o 
  -5  -4   2       47.17       51.20      4.66 o 
  -4  -4   2      753.96      795.47     17.41 o 
  -3  -4   2     4411.95     5048.00     45.32 o 
  -2  -4   2      189.79      203.97      6.38 o 
  -1  -4   2      268.10      262.18      8.11 o 
   0  -4   2      683.68      713.48     19.27 o 
   1  -4   2     3338.97     3579.07     55.47 o 
   2  -4   2      953.86      993.83     17.58 o 
   3  -4   2      101.18       95.25      3.64 o 
   4  -4   2       18.31       14.22      2.82 o 
   5  -4   2      205.44      209.10     12.05 o 
   6  -4   2       51.82       46.87      4.51 o 
   7  -4   2        7.43        6.95      2.39 o 
   8  -4   2       46.81       52.33      8.37 o 
  -9  -3   2        8.48        3.32      4.03 o 
  -8  -3   2       26.27       20.90      5.32 o 
  -7  -3   2       18.57       15.30      2.53 o 
  -6  -3   2      134.61      127.30      7.73 o 
  -5  -3   2       78.86       71.00      5.03 o 
  -4  -3   2       28.53       33.77      3.43 o 
  -3  -3   2     1734.82     1858.78     36.53 o 
  -2  -3   2       66.78       62.55      2.49 o 
  -1  -3   2        6.22        2.14      0.72 o 
   0  -3   2      364.49      400.23      8.84 o 
   1  -3   2       24.84       24.35      1.56 o 
   2  -3   2      329.55      374.18      9.58 o 
   3  -3   2      101.76      118.99      3.58 o 
   4  -3   2      763.68      900.85     21.87 o 
   5  -3   2       16.26       15.91      2.93 o 
   6  -3   2       30.64       32.24      4.21 o 
   7  -3   2       14.00       13.67      4.54 o 
   8  -3   2       27.39       23.42      5.14 o 
  -9  -2   2       34.73       27.41      6.96 o 
  -8  -2   2       54.44       43.04      5.89 o 
  -7  -2   2       81.19       57.51      6.13 o 
  -6  -2   2      246.21      272.20      9.24 o 
  -5  -2   2      100.01       86.66      6.11 o 
  -4  -2   2      253.35      275.06     14.65 o 
  -3  -2   2     3121.39     3313.30     93.83 o 
  -2  -2   2     1966.09     1875.45     29.49 o 
  -1  -2   2      136.47      124.07      4.69 o 
   0  -2   2       43.75       47.63      2.29 o 
   2  -2   2      617.78      651.28     13.68 o 
   3  -2   2       73.37       76.67      2.91 o 
   4  -2   2      681.80      690.61     10.63 o 
   5  -2   2      199.01      188.49     17.20 o 
   6  -2   2       29.14       30.06      4.17 o 
   7  -2   2        0.18       -0.46      2.03 o 
   8  -2   2       22.22       12.55      7.60 o 
  -9  -1   2        7.89        2.64      2.43 o 
  -8  -1   2        0.10        1.34      2.13 o 
  -7  -1   2       25.34       30.08      4.46 o 
  -6  -1   2       95.51       92.31      6.33 o 
  -5  -1   2       59.20       57.58      4.75 o 
  -4  -1   2       48.30       47.50      3.24 o 
  -3  -1   2        9.00        3.59      1.17 o 
  -2  -1   2     3709.16     3615.91     17.10 o 
  -1  -1   2     1897.00     1914.74     13.35 o 
   1  -1   2       93.85      100.48      2.50 o 
   2  -1   2     2412.47     2297.81     39.52 o 
   3  -1   2      535.11      560.12     11.18 o 
   4  -1   2        3.44        3.73      0.94 o 
   5  -1   2      107.21      102.36      5.22 o 
   6  -1   2      138.58      138.65      7.50 o 
   7  -1   2        0.17       -0.57      2.23 o 
   8  -1   2        7.19        5.67      2.62 o 
   9  -1   2        5.74        3.12      3.28 o 
  -9   0   2        0.99       -0.04      1.76 o 
  -8   0   2        0.58        3.45      3.54 o 
  -7   0   2       27.44       19.15      3.64 o 
  -6   0   2       69.16       64.06      5.11 o 
  -5   0   2       20.90       25.90      2.58 o 
  -4   0   2      595.14      627.77     14.17 o 
  -3   0   2        0.39        0.49      0.64 o 
  -2   0   2     2351.80     2368.72     66.76 o 
  -1   0   2      662.96      647.04     14.92 o 
   1   0   2      783.49      680.16     15.57 o 
   2   0   2     2294.26     2056.52     28.90 o 
   3   0   2       65.54       75.33      2.80 o 
   4   0   2      674.34      709.22      9.73 o 
   5   0   2       17.00       22.60      2.36 o 
   6   0   2      143.83      145.61     12.53 o 
   7   0   2        7.17        4.42      2.50 o 
   8   0   2      120.90      117.45      7.98 o 
   9   0   2        5.33        1.17      4.17 o 
  -9   1   2       13.01        7.62      3.91 o 
  -8   1   2      156.16      163.73      9.13 o 
  -7   1   2       43.87       40.92      4.97 o 
  -6   1   2      114.01      109.99      6.16 o 
  -5   1   2       14.17       14.10      2.58 o 
  -4   1   2       13.98       17.49      2.48 o 
  -3   1   2       18.24       12.93      1.95 o 
  -2   1   2      620.42      604.64     16.50 o 
  -1   1   2        1.71        0.87      0.38 o 
   0   1   2      613.62      600.39     14.43 o 
   1   1   2      640.08      561.16     11.20 o 
   3   1   2      193.53      204.50      9.49 o 
   4   1   2       43.37       41.85      2.46 o 
   5   1   2       70.58       68.98      3.44 o 
   6   1   2        2.72        3.15      1.69 o 
   7   1   2       52.02       55.49      5.32 o 
   8   1   2        7.66        2.76      2.69 o 
   9   1   2        6.42       13.03      4.58 o 
  -8   2   2      104.37      114.27      8.02 o 
  -7   2   2      258.67      244.92     13.67 o 
  -6   2   2       48.76       52.27      5.98 o 
  -5   2   2        0.87        0.86      1.46 o 
  -4   2   2        7.27        6.27      2.26 o 
  -3   2   2      169.90      178.92      5.88 o 
  -2   2   2      498.69      493.32     13.13 o 
  -1   2   2     5701.31     6362.98     50.92 o 
   0   2   2      519.80      548.64     12.89 o 
   1   2   2       34.27       37.85      2.25 o 
   2   2   2        1.31        2.64      0.77 o 
   3   2   2      870.94      884.95     11.57 o 
   4   2   2        7.01        9.34      1.67 o 
   5   2   2        0.22        2.20      1.34 o 
   6   2   2        6.84        7.96      2.19 o 
   7   2   2       28.98       22.38      3.86 o 
   8   2   2       90.02       77.94      6.79 o 
   9   2   2       89.72       74.80      9.06 o 
  -8   3   2        2.51        1.38      2.43 o 
  -7   3   2       23.90       16.39      3.83 o 
  -6   3   2        3.76        2.66      4.29 o 
  -5   3   2        0.17        2.15      1.93 o 
  -4   3   2       29.43       27.36      3.17 o 
  -3   3   2      192.65      190.43      5.29 o 
  -2   3   2     5247.24     6356.25    177.72 o 
  -1   3   2       58.75       62.42      3.73 o 
   0   3   2      224.43      239.45      5.29 o 
   1   3   2       12.23       20.18      0.99 o 
   2   3   2      733.67      708.94     17.57 o 
   3   3   2        8.27       12.37      2.08 o 
   4   3   2       12.05       12.20      1.82 o 
   5   3   2       17.63       15.84      2.20 o 
   6   3   2       35.90       36.17      3.75 o 
   7   3   2       20.50       11.37      4.46 o 
   8   3   2        8.15        2.99      3.88 o 
   9   3   2        3.92        0.82      3.33 o 
  -8   4   2      243.34      243.25     11.46 o 
  -7   4   2       13.50       10.32      3.85 o 
  -6   4   2       92.73       92.45      7.78 o 
  -5   4   2      263.72      259.59     12.70 o 
  -4   4   2       59.56       52.54      4.59 o 
  -3   4   2       18.26       18.83      2.70 o 
  -2   4   2       14.62       12.53      1.93 o 
  -1   4   2       45.47       54.61      2.59 o 
   0   4   2       29.10       31.72      5.32 o 
   1   4   2       70.14       63.55      3.32 o 
   2   4   2       82.79       88.10      4.08 o 
   3   4   2        5.33        4.58      1.94 o 
   4   4   2       55.19       55.68      3.55 o 
   5   4   2      164.39      146.31      6.46 o 
   6   4   2        6.87        3.96      2.68 o 
   7   4   2        0.21       -0.04      2.47 o 
   8   4   2        0.17        1.70      3.55 o 
  -7   5   2      115.16       97.15      9.83 o 
  -6   5   2       25.12       19.72      3.48 o 
  -5   5   2       70.50       59.88      5.88 o 
  -4   5   2      678.57      685.66     19.48 o 
  -3   5   2       96.80      110.75      6.11 o 
  -2   5   2        7.08        9.27      1.72 o 
  -1   5   2      522.01      570.97     12.78 o 
   0   5   2     2231.24     2453.00     24.94 o 
   1   5   2       96.40       97.71      4.05 o 
   2   5   2        0.12        0.21      1.35 o 
   3   5   2        3.16        4.56      2.38 o 
   4   5   2      233.29      225.03      7.57 o 
   5   5   2       13.07       13.87      3.06 o 
   6   5   2       10.56        8.30      2.90 o 
   7   5   2        0.20       -0.50      2.03 o 
   8   5   2        1.95        0.78      2.26 o 
  -7   6   2        0.67       -0.17      3.54 o 
  -6   6   2        4.50        2.36      3.26 o 
  -5   6   2      288.70      246.33     20.54 o 
  -4   6   2        0.02       -1.16      2.33 o 
  -3   6   2        6.98        6.99      2.36 o 
  -2   6   2       19.78       20.79      2.77 o 
  -1   6   2        3.60        4.41      1.53 o 
   0   6   2       79.38       74.81      3.66 o 
   1   6   2      171.77      181.89      6.30 o 
   2   6   2        1.15        2.50      2.07 o 
   3   6   2       54.21       53.33      4.81 o 
   4   6   2        0.78       -0.14      1.87 o 
   5   6   2        2.11        0.98      1.88 o 
   6   6   2        9.23        7.61      3.32 o 
   7   6   2      260.20      259.01     11.29 o 
   8   6   2       18.16       11.73      4.64 o 
  -6   7   2        3.17        4.28      4.71 o 
  -5   7   2        0.64        3.26      3.19 o 
  -4   7   2       67.90       86.90     13.13 o 
  -3   7   2       60.66       50.93      6.93 o 
  -2   7   2      133.63      108.17      6.60 o 
  -1   7   2       18.41       22.89      3.14 o 
   0   7   2      462.37      492.80     11.74 o 
   1   7   2      177.30      167.59     12.64 o 
   2   7   2       12.13       10.93      3.42 o 
   3   7   2      680.45      665.19     69.99 o 
   4   7   2      139.58      136.20      7.10 o 
   5   7   2        9.97        7.95      4.05 o 
   6   7   2       85.05      101.48      7.85 o 
   7   7   2       49.43       91.80      8.69 o 
  -5   8   2        7.52        4.82      5.07 o 
  -4   8   2        4.21        3.12      2.68 o 
  -3   8   2       29.29       27.11      6.18 o 
  -2   8   2      128.09      145.09      8.32 o 
  -1   8   2       15.68       10.81      3.57 o 
   0   8   2        3.87        0.18      2.16 o 
   1   8   2        0.07       -0.29      2.58 o 
   2   8   2      162.56      168.43      7.75 o 
   3   8   2     2149.41     2343.39     78.77 o 
   4   8   2        4.09        8.04      3.86 o 
   5   8   2      154.29      158.00      9.97 o 
   6   8   2       22.79       25.88      5.38 o 
  -4   9   2       33.44       27.83      8.81 o 
  -2   9   2        1.27        1.70      3.87 o 
  -1   9   2       83.78       69.17      9.85 o 
   0   9   2       13.31       12.86      3.10 o 
   1   9   2       54.47       58.90      7.66 o 
   2   9   2      474.44      473.41     18.41 o 
   3   9   2     2124.07     2317.76     99.02 o 
   4   9   2        9.93       11.25     10.77 o 
   5   9   2       38.92       44.55      8.32 o 
  -1  10   2        2.11        3.96      3.58 o 
   0  10   2       18.78       21.92      5.06 o 
   1  10   2        6.04        1.49      2.82 o 
   2  10   2       35.91       32.97      6.35 o 
   3  10   2       17.10       13.78      4.00 o 
   4  10   2        0.31       -0.89      3.30 o 
  -4 -10   3       49.91       56.80     10.90 o 
  -3 -10   3       12.74       16.75      6.28 o 
  -2 -10   3       45.75       37.89      7.20 o 
  -1 -10   3        6.92        6.09      3.27 o 
   0 -10   3       67.79       95.08     23.43 o 
   1 -10   3       68.50       64.14     11.18 o 
   2 -10   3       49.86       73.96     13.04 o 
  -5  -9   3       20.10       16.92      4.53 o 
  -4  -9   3       13.30        9.85      4.89 o 
  -3  -9   3        0.70        1.75      2.39 o 
  -2  -9   3      104.96      112.77     12.94 o 
  -1  -9   3       46.17       60.24      8.69 o 
   0  -9   3        6.83        5.40      2.89 o 
   1  -9   3        5.81        4.77      3.15 o 
   2  -9   3      181.40      216.97     18.21 o 
   3  -9   3        2.01        4.13      4.57 o 
   4  -9   3      272.58      357.06     44.04 o 
  -6  -8   3       37.62       30.06      4.45 o 
  -5  -8   3        2.59        0.08      3.26 o 
  -4  -8   3       94.49       91.83     10.85 o 
  -3  -8   3      218.29      210.58     15.82 o 
  -2  -8   3       70.40       74.32      9.39 o 
  -1  -8   3      454.38      457.81     18.49 o 
   0  -8   3       39.22       41.82      6.57 o 
   1  -8   3       31.26       30.44      3.87 o 
   2  -8   3        1.13       -0.83      2.55 o 
   3  -8   3        0.71        2.97      3.41 o 
   4  -8   3       75.65       81.29     11.14 o 
   5  -8   3        0.35        4.30      4.03 o 
  -7  -7   3        0.00        1.23      2.97 o 
  -6  -7   3        2.00        1.84      2.54 o 
  -5  -7   3       33.88       32.50      4.48 o 
  -4  -7   3        1.64        0.28      1.98 o 
  -3  -7   3      262.80      281.68     15.01 o 
  -2  -7   3      111.30      111.20     10.44 o 
  -1  -7   3      264.81      266.12     13.92 o 
   0  -7   3      206.64      213.68      9.09 o 
   1  -7   3      731.63      753.86     33.92 o 
   2  -7   3        8.06        3.41      1.92 o 
   3  -7   3       62.20       55.32      7.56 o 
   4  -7   3       14.74       16.82      4.32 o 
   5  -7   3       64.96       56.28      8.29 o 
   6  -7   3        2.71        2.52      2.55 o 
  -8  -6   3       47.86       56.79     12.44 o 
  -7  -6   3        5.28        2.81      2.25 o 
  -6  -6   3      208.36      187.95     12.59 o 
  -5  -6   3      310.73      289.88     12.50 o 
  -4  -6   3      129.29      142.55      7.99 o 
  -3  -6   3       27.25       26.82      3.41 o 
  -2  -6   3      209.15      229.88      5.89 o 
  -1  -6   3      276.66      285.67      8.30 o 
   0  -6   3      213.63      193.34      8.70 o 
   1  -6   3     1260.78     1288.85     32.80 o 
   2  -6   3      170.89      178.34     11.56 o 
   3  -6   3      343.51      335.04     13.54 o 
   4  -6   3       26.39       24.65      4.44 o 
   5  -6   3       21.84       22.60      4.65 o 
   6  -6   3       55.04       51.78      8.62 o 
   7  -6   3        0.41        5.04      6.96 o 
  -8  -5   3       10.97       -0.51      3.66 o 
  -7  -5   3       13.38       13.41      3.93 o 
  -6  -5   3       70.54       59.53      6.10 o 
  -5  -5   3       52.87       58.31      5.68 o 
  -4  -5   3        0.61        1.68      1.02 o 
  -3  -5   3      163.53      181.20      5.24 o 
  -2  -5   3      194.03      189.29      4.99 o 
  -1  -5   3       99.50      103.90      3.91 o 
   0  -5   3       10.71        9.63      1.28 o 
   1  -5   3      165.03      146.64      4.81 o 
   2  -5   3       17.85       13.68      1.75 o 
   3  -5   3      684.51      719.65     10.43 o 
   4  -5   3       50.79       49.62      6.57 o 
   5  -5   3       57.21       54.35      7.86 o 
   6  -5   3      104.47       96.81     10.59 o 
   7  -5   3       69.99       75.58      9.24 o 
  -8  -4   3       52.50       60.43      8.74 o 
  -7  -4   3        3.28        4.88      2.27 o 
  -6  -4   3      375.64      333.73     13.68 o 
  -5  -4   3       97.40      100.28      6.38 o 
  -4  -4   3       17.41       16.08      2.04 o 
  -3  -4   3      472.59      498.75     12.20 o 
  -2  -4   3     1666.11     1797.55     34.58 o 
  -1  -4   3      139.47      140.92      6.91 o 
   0  -4   3      323.23      321.01      7.52 o 
   1  -4   3     1264.22     1440.75     25.25 o 
   2  -4   3      369.54      378.54      7.76 o 
   3  -4   3        3.05        1.42      0.94 o 
   4  -4   3       62.22       58.19      4.57 o 
   5  -4   3      191.18      189.64      8.19 o 
   6  -4   3        0.70        1.39      1.62 o 
   7  -4   3        4.81        2.77      3.33 o 
   8  -4   3       41.88       42.65      8.33 o 
  -9  -3   3        5.66        4.92      3.84 o 
  -8  -3   3       42.58       39.09      8.89 o 
  -7  -3   3        0.57        0.95      1.27 o 
  -6  -3   3      191.21      190.29      8.96 o 
  -5  -3   3       62.67       57.04      4.55 o 
  -4  -3   3      353.74      356.55     11.09 o 
  -3  -3   3       36.12       35.11      2.48 o 
  -2  -3   3       62.14       73.30      4.26 o 
  -1  -3   3     2425.90     2474.99     47.04 o 
   0  -3   3        4.30        8.90      0.93 o 
   1  -3   3        0.63        0.72      1.00 o 
   2  -3   3      147.06      165.15      4.50 o 
   3  -3   3      213.05      211.57      5.47 o 
   4  -3   3     1043.55     1189.39     46.88 o 
   5  -3   3      181.37      182.74      8.50 o 
   6  -3   3       56.79       60.11      5.22 o 
   7  -3   3       93.48      107.23      7.13 o 
   8  -3   3        0.37        3.25      3.43 o 
  -9  -2   3        3.74        2.55      6.95 o 
  -8  -2   3       36.49       35.35      4.98 o 
  -7  -2   3      754.43      763.01     38.28 o 
  -6  -2   3        0.17        1.58      1.06 o 
  -5  -2   3       99.97      102.81      5.87 o 
  -4  -2   3      244.86      209.03      8.74 o 
  -3  -2   3     2915.07     3187.83    133.59 o 
  -2  -2   3      311.72      300.14      5.36 o 
  -1  -2   3        1.51        6.28      2.58 o 
   0  -2   3     7272.81     6955.82     40.96 o 
   2  -2   3       74.36       72.71      2.77 o 
   3  -2   3        5.00        9.16      1.25 o 
   4  -2   3     1520.57     1628.21     43.16 o 
   5  -2   3     1840.42     1932.95     49.90 o 
   6  -2   3       89.35      101.08      6.42 o 
   7  -2   3        0.00        3.45      2.70 o 
   8  -2   3       66.15       61.57      6.39 o 
  -9  -1   3        2.05        2.73      2.49 o 
  -8  -1   3        0.01        1.92      2.20 o 
  -7  -1   3       50.48       54.65      5.67 o 
  -6  -1   3      398.96      402.43     11.91 o 
  -5  -1   3        4.70        5.97      1.75 o 
  -4  -1   3        2.30        1.46      1.06 o 
  -3  -1   3       17.46       13.76      1.64 o 
  -2  -1   3        0.14        0.50      0.75 o 
  -1  -1   3       25.84       21.99      1.38 o 
   0  -1   3     2511.32     2318.93     14.60 o 
   1  -1   3     2366.43     2125.21      9.73 o 
   2  -1   3      497.48      497.37     10.84 o 
   3  -1   3      125.53      128.63      4.43 o 
   4  -1   3      178.41      176.99      4.74 o 
   5  -1   3      563.41      564.83     19.21 o 
   6  -1   3     1114.01     1160.57     26.81 o 
   7  -1   3       20.08       18.62      3.82 o 
   8  -1   3       38.84       44.96      6.73 o 
   9  -1   3        0.95        0.12      2.54 o 
  -9   0   3        9.89        4.11      2.52 o 
  -8   0   3        3.77        1.11      2.49 o 
  -7   0   3        5.63        3.64      3.01 o 
  -6   0   3       31.18       29.98      4.13 o 
  -5   0   3      118.88      126.49      5.46 o 
  -4   0   3      164.11      160.05      6.15 o 
  -3   0   3     1774.01     1847.55     51.26 o 
  -2   0   3      616.69      670.10     23.25 o 
  -1   0   3     2319.80     2244.98     13.91 o 
   1   0   3     5876.26     4730.95     33.03 o 
   3   0   3       64.85       60.29      2.63 o 
   4   0   3      399.16      374.71      8.49 o 
   5   0   3      290.96      318.16      8.31 o 
   6   0   3       21.01       23.33      3.82 o 
   7   0   3      130.16      129.93      7.16 o 
   8   0   3       25.69       33.95      5.44 o 
   9   0   3       75.48       67.62      8.02 o 
  -8   1   3        7.13        6.21      3.50 o 
  -7   1   3       32.71       30.69      4.74 o 
  -6   1   3      101.83      102.07      5.97 o 
  -5   1   3       85.79       80.01      5.00 o 
  -4   1   3       11.11       11.80      2.54 o 
  -3   1   3      106.84      104.92      4.40 o 
  -2   1   3      365.87      442.65      9.50 o 
  -1   1   3      226.23      292.26      5.26 o 
   0   1   3      392.35      419.79      9.68 o 
   1   1   3       36.27       24.79      1.22 o 
   3   1   3      161.97      136.92      4.04 o 
   4   1   3     1233.76     1267.93     26.59 o 
   5   1   3       13.31       18.16      2.23 o 
   6   1   3       88.25       89.01      6.07 o 
   7   1   3       78.84       74.70      5.74 o 
   8   1   3        3.78        1.49      3.12 o 
   9   1   3        0.63        2.62      2.94 o 
  -8   2   3       50.63       58.68      6.35 o 
  -7   2   3      405.45      411.02     18.94 o 
  -6   2   3       75.16       70.88      5.53 o 
  -5   2   3       20.60       24.12      3.45 o 
  -4   2   3       20.17       25.70      3.06 o 
  -3   2   3       76.66       73.24      3.78 o 
  -2   2   3      165.31      157.49      4.34 o 
  -1   2   3      287.82      285.35      4.63 o 
   0   2   3        2.89        1.00      1.68 o 
   1   2   3     1449.96     1339.71     17.52 o 
   2   2   3       62.47       53.75      2.10 o 
   3   2   3        4.48        5.58      1.15 o 
   4   2   3      496.91      525.70     13.77 o 
   5   2   3        0.16       -0.48      1.01 o 
   6   2   3       98.36       97.62      4.83 o 
   7   2   3      191.69      178.03      8.08 o 
   8   2   3        7.06        4.76      3.73 o 
   9   2   3       95.91       80.53      9.17 o 
  -8   3   3       76.92       78.81      7.22 o 
  -7   3   3      874.25      920.02     30.15 o 
  -6   3   3        4.33        3.35      2.19 o 
  -5   3   3       21.54       19.02      2.98 o 
  -4   3   3        0.54        2.39      1.68 o 
  -3   3   3      385.59      416.61      6.68 o 
  -2   3   3     2685.09     3120.78     32.27 o 
  -1   3   3     2179.17     2292.20     52.25 o 
   0   3   3      177.22      190.49      4.55 o 
   1   3   3      199.35      246.76      5.32 o 
   2   3   3     1331.62     1305.63     35.89 o 
   3   3   3        7.84        2.43      1.00 o 
   4   3   3       37.37       37.20      2.55 o 
   5   3   3       66.44       62.12      3.50 o 
   6   3   3      129.13      127.40      5.68 o 
   7   3   3       12.20        8.83      2.83 o 
   8   3   3        8.69       13.29      5.64 o 
   9   3   3        7.30        2.88      3.85 o 
  -8   4   3       21.86       23.12      5.22 o 
  -7   4   3       46.83       48.51      6.37 o 
  -6   4   3        2.81        5.60      3.15 o 
  -5   4   3      100.29      110.88      7.72 o 
  -4   4   3       10.55       12.88      2.60 o 
  -3   4   3      110.93      119.52      4.98 o 
  -2   4   3      145.17      140.52      4.20 o 
  -1   4   3      457.95      565.85     11.55 o 
   0   4   3     2324.55     2640.28     36.60 o 
   1   4   3      265.91      266.35      9.48 o 
   2   4   3        6.16        4.81      1.57 o 
   3   4   3       39.79       42.75      3.41 o 
   4   4   3       88.52       93.86      5.26 o 
   5   4   3        3.76        7.17      2.22 o 
   6   4   3       30.62       28.32      4.10 o 
   7   4   3      100.84      107.10      6.81 o 
   8   4   3       37.55       34.29      7.54 o 
  -7   5   3        8.13        8.95      3.72 o 
  -6   5   3       21.45       20.13      4.20 o 
  -5   5   3      103.05       94.71      5.72 o 
  -4   5   3      454.00      475.30     15.33 o 
  -3   5   3       11.09       13.97      2.63 o 
  -2   5   3      262.38      293.88      7.86 o 
  -1   5   3       73.90       93.64      3.48 o 
   0   5   3      481.64      470.90     11.25 o 
   1   5   3       61.71       74.10      4.01 o 
   2   5   3       83.01       92.36      4.47 o 
   3   5   3      155.14      156.06      6.15 o 
   4   5   3     2596.36     2537.69     30.84 o 
   5   5   3       67.91       64.80      4.95 o 
   6   5   3        4.16        4.10      3.07 o 
   7   5   3      336.82      308.25     13.76 o 
   8   5   3       39.09       60.76      6.51 o 
  -6   6   3        0.97        1.13      3.14 o 
  -5   6   3      423.09      404.48     18.49 o 
  -4   6   3       31.13       28.65      4.18 o 
  -3   6   3       17.40       19.78      3.27 o 
  -2   6   3       11.07       10.72      1.96 o 
  -1   6   3        5.75        9.45      2.29 o 
   0   6   3       32.58       29.50      2.81 o 
   1   6   3       15.24       15.52      2.76 o 
   2   6   3        7.25        4.50      1.93 o 
   3   6   3       39.62       36.60      3.69 o 
   4   6   3      121.68      119.35      6.28 o 
   5   6   3       34.92       33.18      4.38 o 
   6   6   3       30.63       28.65      4.79 o 
   7   6   3      362.10      368.75     15.61 o 
   8   6   3       74.30       77.98      7.63 o 
  -6   7   3       12.19       18.53     10.29 o 
  -5   7   3       63.61       57.40      8.84 o 
  -4   7   3      692.67      671.72     23.12 o 
  -3   7   3       33.27       32.15      5.36 o 
  -2   7   3      177.72      170.08      9.27 o 
  -1   7   3        8.42       11.63      2.49 o 
   0   7   3     1085.57     1137.20     32.08 o 
   1   7   3      182.84      190.77      7.67 o 
   2   7   3        9.52        8.81      2.58 o 
   3   7   3       15.76       18.02      4.74 o 
   4   7   3     1437.52     1518.02     66.40 o 
   5   7   3       51.53       49.57      5.36 o 
   6   7   3        4.95        3.34      3.85 o 
   7   7   3        6.19       11.54      4.30 o 
  -5   8   3       56.19       58.34     10.41 o 
  -4   8   3        0.33        3.71      4.39 o 
  -3   8   3       37.07       30.28      5.65 o 
  -2   8   3       26.96       40.15      4.81 o 
  -1   8   3      119.38      109.16     10.47 o 
   0   8   3      132.75      135.72      8.57 o 
   1   8   3        1.29        3.43      3.14 o 
   2   8   3       92.90       91.19      6.93 o 
   3   8   3      659.92      764.23     19.88 o 
   4   8   3      106.11       93.26      6.82 o 
   5   8   3        0.31        0.35      2.50 o 
   6   8   3       39.44       34.35      5.74 o 
  -4   9   3        0.22        2.05      4.10 o 
  -1   9   3       40.14       37.63      6.24 o 
   0   9   3       27.61       26.09      5.21 o 
   1   9   3        0.04       -1.35      2.53 o 
   2   9   3      308.17      356.59     14.66 o 
   3   9   3      131.29      179.50     18.82 o 
   4   9   3       76.28       71.60      9.04 o 
   5   9   3      309.75      327.47     14.62 o 
   0  10   3       11.18       19.13      5.52 o 
   1  10   3        5.40        3.62      3.22 o 
   2  10   3      272.90      272.96     32.84 o 
   3  10   3      154.70      169.76     14.89 o 
   4  10   3        6.24        4.60      5.82 o 
  -3 -10   4        0.48        8.95      4.50 o 
  -2 -10   4      121.52      136.33     20.57 o 
  -1 -10   4      148.48      118.17     12.53 o 
   0 -10   4        4.08        5.03      4.91 o 
   1 -10   4        4.85        7.61      8.06 o 
   2 -10   4       19.85       32.41      9.60 o 
  -5  -9   4        9.14        8.22      4.82 o 
  -4  -9   4        9.50        3.49      2.76 o 
  -3  -9   4        0.41        0.35      3.61 o 
  -2  -9   4        4.80        1.37      3.00 o 
  -1  -9   4      100.82      111.39     13.12 o 
   0  -9   4       30.58       29.25      5.83 o 
   1  -9   4       15.31        7.13      3.15 o 
   2  -9   4      108.66      123.90     14.11 o 
   3  -9   4       68.12       80.98     15.41 o 
  -6  -8   4        2.26        2.24      2.58 o 
  -5  -8   4       61.07       66.55      9.77 o 
  -4  -8   4       25.39       19.36      5.65 o 
  -3  -8   4        9.59       15.38      2.90 o 
  -2  -8   4       20.36       11.38      4.39 o 
  -1  -8   4       37.99       38.69      6.69 o 
   0  -8   4       35.97       37.43      6.04 o 
   1  -8   4        2.30        2.36      1.89 o 
   2  -8   4        6.02        4.68      3.17 o 
   3  -8   4       11.85        9.15      3.13 o 
   4  -8   4      164.28      173.10     13.71 o 
   5  -8   4       17.36       15.24      4.95 o 
  -7  -7   4        0.00        2.79      2.22 o 
  -6  -7   4        2.84        5.19      2.70 o 
  -5  -7   4       15.26       15.68      4.70 o 
  -4  -7   4      131.94      145.81      8.51 o 
  -3  -7   4        1.32        0.65      1.89 o 
  -2  -7   4      410.06      417.20     18.15 o 
  -1  -7   4     1823.47     1938.71     53.30 o 
   0  -7   4       27.05       23.41      3.15 o 
   1  -7   4     2526.13     2776.38     71.55 o 
   2  -7   4        0.70        0.26      1.79 o 
   3  -7   4      110.28      130.94     11.26 o 
   4  -7   4        2.60        1.84      1.64 o 
   5  -7   4        0.43        5.34      3.10 o 
   6  -7   4        0.49       -0.10      3.51 o 
  -7  -6   4       28.49       22.18      4.51 o 
  -6  -6   4      194.25      157.38      9.90 o 
  -5  -6   4       51.20       47.96      6.45 o 
  -4  -6   4        0.07       -0.97      1.36 o 
  -3  -6   4      241.25      233.91     10.76 o 
  -2  -6   4      309.48      351.00      7.44 o 
  -1  -6   4      252.34      264.16      6.35 o 
   0  -6   4      477.02      506.24     12.65 o 
   1  -6   4      195.23      175.01      7.33 o 
   2  -6   4      414.05      443.27     22.69 o 
   3  -6   4      439.57      440.34     25.80 o 
   4  -6   4       27.81       28.30      4.93 o 
   5  -6   4        2.41        2.05      3.46 o 
   6  -6   4        7.50        4.91      4.66 o 
   7  -6   4      119.47      111.88     10.71 o 
  -8  -5   4       34.43       43.16      8.59 o 
  -7  -5   4       33.07       26.07      4.64 o 
  -6  -5   4       16.09       20.38      3.39 o 
  -5  -5   4      162.01      171.70      9.13 o 
  -4  -5   4       20.27       21.47      2.55 o 
  -3  -5   4      478.99      535.52     12.83 o 
  -2  -5   4      562.45      602.38     12.02 o 
  -1  -5   4      219.46      221.88      5.26 o 
   0  -5   4       16.51       16.32      1.60 o 
   1  -5   4      272.99      269.46      8.56 o 
   2  -5   4       31.96       26.40      1.88 o 
   3  -5   4      793.41      814.52     14.59 o 
   4  -5   4      515.22      495.34     23.58 o 
   5  -5   4        0.10        0.91      2.23 o 
   6  -5   4        4.06        4.72      2.62 o 
   7  -5   4       63.15       56.22      8.36 o 
  -8  -4   4       33.59       39.77      8.03 o 
  -7  -4   4       19.16       15.88      3.36 o 
  -6  -4   4      354.88      279.29     11.86 o 
  -5  -4   4       11.14        9.04      1.74 o 
  -4  -4   4        4.95        3.26      1.31 o 
  -3  -4   4       25.93       26.36      3.06 o 
  -2  -4   4     3652.65     3846.75     51.52 o 
  -1  -4   4      328.31      337.96      8.18 o 
   0  -4   4     1437.96     1411.52     16.39 o 
   1  -4   4        4.23        3.77      1.25 o 
   2  -4   4     7241.87     7930.22     98.92 o 
   3  -4   4        6.56        4.48      1.24 o 
   4  -4   4        0.13       -0.85      1.32 o 
   5  -4   4       27.78       27.91      3.38 o 
   6  -4   4       19.79       13.77      3.06 o 
   7  -4   4       50.30       48.54      7.32 o 
   8  -4   4        7.81       10.76      4.94 o 
  -8  -3   4        2.01        3.36      3.99 o 
  -7  -3   4        0.08       -0.08      1.75 o 
  -6  -3   4       71.76       65.52      5.82 o 
  -5  -3   4      103.46       88.49      5.53 o 
  -4  -3   4      141.79      142.36      6.35 o 
  -3  -3   4       22.75       18.76      1.98 o 
  -2  -3   4      401.57      408.34      9.15 o 
  -1  -3   4     1068.86     1154.15     41.97 o 
   0  -3   4      146.60      135.46      4.59 o 
   1  -3   4       45.03       50.25      2.87 o 
   2  -3   4        3.02        5.03      1.18 o 
   3  -3   4       31.89       29.71      2.32 o 
   4  -3   4       53.43       46.04      2.90 o 
   5  -3   4       32.38       32.78      3.95 o 
   6  -3   4        4.64        2.99      2.36 o 
   7  -3   4       51.23       51.98      5.42 o 
   8  -3   4        0.61        5.57      3.44 o 
  -9  -2   4        2.15       -0.14      2.61 o 
  -8  -2   4       38.57       39.28      5.47 o 
  -7  -2   4        0.03        2.31      1.95 o 
  -6  -2   4      686.54      669.92     19.03 o 
  -5  -2   4      168.68      166.06      6.63 o 
  -4  -2   4      371.39      381.36     13.77 o 
  -3  -2   4        1.60        1.00      0.84 o 
  -2  -2   4       10.89       11.84      1.33 o 
  -1  -2   4     1314.53     1247.85     12.99 o 
   0  -2   4        9.48        4.76      0.69 o 
   1  -2   4     6490.66     6074.31     47.96 o 
   2  -2   4      294.18      308.49      6.74 o 
   3  -2   4      397.25      405.06     11.13 o 
   4  -2   4        0.37        1.46      1.04 o 
   5  -2   4      707.08      728.63     13.87 o 
   6  -2   4     1149.54     1278.15     44.26 o 
   7  -2   4       54.00       53.85      5.39 o 
   8  -2   4        5.88        8.38      4.04 o 
  -9  -1   4        3.37        3.62      2.37 o 
  -8  -1   4       26.96       31.58      5.30 o 
  -7  -1   4      520.64      537.28     18.10 o 
  -6  -1   4       33.38       26.74      3.87 o 
  -5  -1   4     1024.78     1124.45     23.58 o 
  -4  -1   4        0.62        2.03      1.13 o 
  -3  -1   4      451.19      480.06     10.99 o 
  -2  -1   4      270.55      231.93      6.21 o 
  -1  -1   4       13.64       21.26      1.49 o 
   0  -1   4        1.02        4.69      0.73 o 
   1  -1   4       17.32       21.97      1.58 o 
   2  -1   4       63.03       57.19      2.40 o 
   3  -1   4      100.44      108.38      3.74 o 
   4  -1   4        4.40        2.22      1.16 o 
   5  -1   4       23.25       24.15      2.36 o 
   6  -1   4      115.79      108.80      6.31 o 
   7  -1   4      100.49       97.16      6.41 o 
   8  -1   4       74.09       68.92      6.32 o 
   9  -1   4        8.07        6.08      3.62 o 
  -9   0   4       10.26        9.06      3.30 o 
  -8   0   4       56.14       65.62      7.09 o 
  -7   0   4        0.00        0.15      1.71 o 
  -6   0   4       12.60       15.11      3.29 o 
  -5   0   4        0.95        0.41      0.83 o 
  -4   0   4        1.69        2.56      2.10 o 
  -3   0   4       21.79       27.54      1.90 o 
  -2   0   4      120.07      137.69      3.97 o 
  -1   0   4     1430.03     1326.22     20.13 o 
   1   0   4     3129.39     2998.64     22.68 o 
   2   0   4     6656.88     6431.54    131.26 o 
   3   0   4      560.40      561.74     19.91 o 
   4   0   4     1306.08     1374.21     14.59 o 
   5   0   4       50.76       55.19      4.38 o 
   6   0   4       45.16       40.73      4.33 o 
   7   0   4        5.78        3.09      2.50 o 
   8   0   4        0.14        3.44      2.67 o 
   9   0   4        6.87        4.31      3.71 o 
  -8   1   4      176.49      173.63     11.01 o 
  -7   1   4        0.09       -0.93      2.37 o 
  -6   1   4      117.23      108.41      6.28 o 
  -5   1   4      108.91      117.35      6.03 o 
  -4   1   4        0.95        0.90      0.77 o 
  -3   1   4        4.48        3.66      0.90 o 
  -2   1   4        7.14        8.10      0.91 o 
  -1   1   4      580.24      566.60     11.73 o 
   0   1   4     2805.36     2868.32     24.00 o 
   1   1   4      475.52      463.80     15.95 o 
   2   1   4     2954.59     3210.75     29.90 o 
   3   1   4      220.53      200.53      4.90 o 
   4   1   4      528.28      539.84      9.03 o 
   5   1   4        5.27        4.41      1.49 o 
   6   1   4        8.39        7.74      2.50 o 
   7   1   4       33.51       37.37      4.46 o 
   8   1   4        0.93        0.53      2.38 o 
   9   1   4        7.90        2.98      2.86 o 
  -8   2   4      941.68     1023.84     22.05 o 
  -7   2   4       12.02        9.56      3.31 o 
  -6   2   4        1.03        0.61      2.00 o 
  -5   2   4      132.84      133.18      6.86 o 
  -4   2   4      158.92      142.44      5.86 o 
  -3   2   4       22.04       31.40      2.84 o 
  -2   2   4      299.40      328.54      7.63 o 
  -1   2   4      764.65      802.97     10.21 o 
   0   2   4      889.30      891.00     15.25 o 
   1   2   4     1361.87     1314.84     19.77 o 
   2   2   4       55.31       60.78      2.34 o 
   3   2   4       41.68       36.70      2.08 o 
   4   2   4     9614.74     9609.54     76.06 o 
   5   2   4       39.61       41.22      2.89 o 
   6   2   4       69.98       68.81      4.11 o 
   7   2   4        0.19        0.71      1.98 o 
   8   2   4        5.75        4.43      3.61 o 
   9   2   4       22.47       17.58      6.40 o 
  -8   3   4       33.43       36.90      8.93 o 
  -7   3   4      554.52      609.83     20.58 o 
  -6   3   4     1231.17     1339.63     32.05 o 
  -5   3   4      202.63      204.58      7.81 o 
  -4   3   4       89.43       95.20      5.02 o 
  -3   3   4      634.47      642.22     17.11 o 
  -2   3   4       26.50       21.29      1.81 o 
  -1   3   4      109.97      129.10      7.57 o 
   0   3   4     1752.38     1843.26     17.56 o 
   1   3   4      116.11      146.31      4.10 o 
   2   3   4      244.90      271.80      8.03 o 
   3   3   4        4.14        2.46      1.03 o 
   4   3   4        3.92        1.62      1.23 o 
   5   3   4       65.44       67.82      3.75 o 
   6   3   4      100.55      102.30      5.44 o 
   7   3   4        0.70        2.79      2.22 o 
   8   3   4        5.10        1.35      4.06 o 
   9   3   4       49.08       40.41     10.71 o 
  -8   4   4       10.17       11.24      5.03 o 
  -7   4   4       94.16       88.40      6.90 o 
  -6   4   4        1.13       -0.20      1.98 o 
  -5   4   4      180.92      190.49      9.98 o 
  -4   4   4       15.66       17.38      2.85 o 
  -3   4   4       50.50       45.28      3.69 o 
  -2   4   4       85.26       95.73      3.50 o 
  -1   4   4       49.19       43.65      2.38 o 
   0   4   4     4387.97     4872.46    127.48 o 
   1   4   4       59.19       56.99      3.22 o 
   2   4   4        5.70        4.33      1.23 o 
   3   4   4        0.27        0.65      1.28 o 
   4   4   4      110.84      101.81      7.77 o 
   5   4   4      117.81      110.04      5.66 o 
   6   4   4       15.91       14.54      3.35 o 
   7   4   4        0.25        0.62      2.08 o 
   8   4   4        9.74       11.30      5.72 o 
  -7   5   4      548.28      567.52     19.78 o 
  -6   5   4      364.79      373.80     17.77 o 
  -5   5   4      128.69      114.93      6.51 o 
  -4   5   4      448.24      479.43     17.21 o 
  -3   5   4        0.02        2.20      1.50 o 
  -2   5   4       10.80       16.15      2.09 o 
  -1   5   4      214.16      222.87      5.31 o 
   0   5   4     1128.36     1291.10     35.83 o 
   1   5   4        5.29        5.46      1.59 o 
   2   5   4      384.57      381.78      9.64 o 
   3   5   4       24.31       25.75      3.18 o 
   4   5   4     1735.32     1817.05     24.84 o 
   5   5   4        0.51        1.45      1.88 o 
   6   5   4      238.45      263.27     16.03 o 
   7   5   4        0.53       -0.08      2.21 o 
   8   5   4      138.33      204.49     14.02 o 
  -6   6   4        4.22        2.94      5.48 o 
  -5   6   4       32.14       29.75      4.45 o 
  -4   6   4        0.41        0.83      1.77 o 
  -3   6   4        9.89       10.27      2.32 o 
  -2   6   4        2.68        4.41      1.56 o 
  -1   6   4      130.78      149.93      5.41 o 
   0   6   4      109.75      125.22      6.45 o 
   1   6   4       41.83       42.83      4.16 o 
   2   6   4       71.02       78.23      4.75 o 
   3   6   4        3.11        1.57      1.92 o 
   4   6   4      314.28      354.54     10.32 o 
   5   6   4      162.33      161.91     11.71 o 
   6   6   4        5.72        3.72      3.33 o 
   7   6   4       52.15       51.82      5.91 o 
   8   6   4       71.85       90.64      7.89 o 
  -6   7   4        1.20        8.25      9.22 o 
  -5   7   4       88.16       99.13     13.15 o 
  -4   7   4      157.67      171.37     15.26 o 
  -3   7   4      613.96      590.40     21.01 o 
  -2   7   4        0.34        0.73      2.19 o 
  -1   7   4      164.38      190.25      6.85 o 
   0   7   4      478.34      507.21     17.07 o 
   1   7   4       29.10       23.71      4.16 o 
   2   7   4      320.44      327.02     11.57 o 
   3   7   4      940.11      989.11     28.55 o 
   4   7   4     2039.07     2201.30     37.45 o 
   5   7   4      178.42      180.08      9.72 o 
   6   7   4        7.13       12.38      4.91 o 
   7   7   4       65.05       92.00      9.85 o 
  -5   8   4        0.54        1.91      3.78 o 
  -4   8   4        2.37        7.21      4.98 o 
  -3   8   4       10.66       22.08      6.79 o 
  -2   8   4      105.56       75.50     10.22 o 
  -1   8   4      227.50      207.00     13.40 o 
   0   8   4       58.68       41.99      6.80 o 
   1   8   4       24.02       26.32      4.03 o 
   2   8   4      279.47      293.19     10.45 o 
   3   8   4       53.72       50.40     13.26 o 
   4   8   4        5.20        8.18      3.35 o 
   5   8   4       16.31       14.57      4.35 o 
   6   8   4       18.85       23.73      6.46 o 
  -4   9   4        0.18        5.35      4.66 o 
  -1   9   4      132.59      141.67     13.55 o 
   0   9   4        6.35        4.54      2.67 o 
   1   9   4       59.43       64.15      7.07 o 
   2   9   4        2.65        1.09      2.59 o 
   3   9   4        8.01        2.94      3.38 o 
   4   9   4        0.00        1.86      2.86 o 
   5   9   4      488.67      506.39     19.03 o 
   0  10   4       80.35       69.37     25.29 o 
   1  10   4        4.33        3.17      2.13 o 
   2  10   4       20.92       18.98      6.41 o 
   3  10   4       29.14       33.02      6.89 o 
   4  10   4        0.48        2.97      3.23 o 
  -3 -10   5        8.40       11.38      3.95 o 
  -2 -10   5       23.29       24.36      5.40 o 
  -1 -10   5       26.00       28.18     12.44 o 
   0 -10   5        1.95        2.37      3.56 o 
   1 -10   5       82.09       81.66     15.94 o 
  -5  -9   5        3.29        0.31      4.74 o 
  -4  -9   5        0.93       -2.03      3.62 o 
  -3  -9   5       46.21       44.42      7.34 o 
  -2  -9   5       40.77       39.86      6.41 o 
  -1  -9   5       53.97       50.37      7.45 o 
   0  -9   5      114.56      118.55     18.14 o 
   1  -9   5        0.00        0.43      3.28 o 
   2  -9   5       17.39       20.33      7.42 o 
   3  -9   5      105.99      118.03     11.52 o 
  -6  -8   5      118.08      121.57     17.87 o 
  -5  -8   5      240.70      216.41     17.55 o 
  -4  -8   5      170.51      181.10     20.01 o 
  -3  -8   5      108.82      109.33     11.57 o 
  -2  -8   5       15.78       16.06      4.51 o 
  -1  -8   5      430.22      403.68     19.27 o 
   0  -8   5       98.81       80.47      9.21 o 
   1  -8   5       41.33       47.54      5.58 o 
   2  -8   5       37.58       41.58      5.02 o 
   3  -8   5      145.40      141.57     13.82 o 
   4  -8   5       24.80       10.27      3.49 o 
   5  -8   5        7.57        5.62      3.43 o 
  -7  -7   5       15.74       11.56      4.26 o 
  -6  -7   5       11.00       10.37      3.75 o 
  -5  -7   5        2.07        0.14      2.41 o 
  -4  -7   5       98.85      114.76      7.88 o 
  -3  -7   5        4.62        5.57      2.57 o 
  -2  -7   5      145.83      138.29     11.36 o 
  -1  -7   5      439.22      442.06     17.87 o 
   0  -7   5      110.91      118.87      6.61 o 
   1  -7   5     1177.71     1210.21     33.80 o 
   2  -7   5       47.36       41.22      4.22 o 
   3  -7   5        0.00        2.44      2.03 o 
   4  -7   5       48.97       42.26      7.01 o 
   5  -7   5        1.47        2.62      3.55 o 
   6  -7   5       61.07       53.94      9.63 o 
  -7  -6   5       36.08       46.30      6.16 o 
  -6  -6   5       87.25       66.61      6.60 o 
  -5  -6   5       82.46       78.48      8.82 o 
  -4  -6   5        3.01        2.98      1.19 o 
  -3  -6   5        0.66       -0.21      1.29 o 
  -2  -6   5      514.33      539.74     24.58 o 
  -1  -6   5      389.42      371.62     14.30 o 
   0  -6   5      130.22      121.82      6.31 o 
   1  -6   5        1.60       -0.35      5.20 o 
   2  -6   5     2640.71     2879.82     65.55 o 
   3  -6   5      884.58      937.22     70.56 o 
   4  -6   5       61.11       60.55      7.79 o 
   5  -6   5       49.48       52.86      7.85 o 
   6  -6   5      270.37      248.49     18.13 o 
  -8  -5   5        0.53        0.00      3.61 o 
  -7  -5   5       55.66       58.06      6.19 o 
  -6  -5   5        3.92        3.37      1.82 o 
  -5  -5   5       28.54       30.66      4.66 o 
  -4  -5   5      131.71      130.67      5.28 o 
  -3  -5   5      285.74      315.65     14.91 o 
  -2  -5   5        3.46        6.67      1.62 o 
  -1  -5   5        2.77       -0.05      1.03 o 
   0  -5   5       36.96       33.94      1.80 o 
   1  -5   5        6.44        4.91      1.79 o 
   2  -5   5      313.36      306.89      9.86 o 
   3  -5   5      750.07      765.28     23.14 o 
   4  -5   5        9.67        8.90      3.80 o 
   5  -5   5        0.97        2.92      2.28 o 
   6  -5   5      123.01      127.26     12.84 o 
   7  -5   5       15.69       14.37      5.74 o 
  -8  -4   5       41.25       39.31      9.44 o 
  -7  -4   5        0.01        1.02      1.89 o 
  -6  -4   5      402.79      346.71     12.00 o 
  -5  -4   5      602.33      620.76     21.02 o 
  -4  -4   5      264.86      275.87      7.42 o 
  -3  -4   5      144.84      156.57      5.22 o 
  -2  -4   5     2233.81     2505.77     35.07 o 
  -1  -4   5       41.07       69.84      3.60 o 
   0  -4   5       22.37       17.81      1.29 o 
   1  -4   5      210.13      229.38      9.36 o 
   2  -4   5     9884.85    10551.66    129.65 o 
   3  -4   5       82.10       78.61      3.91 o 
   4  -4   5        7.26        6.96      1.59 o 
   5  -4   5        0.19        1.13      1.61 o 
   6  -4   5      409.77      405.33     17.54 o 
   7  -4   5       16.33       11.04      5.03 o 
   8  -4   5       82.32       83.53     14.36 o 
  -8  -3   5        6.48        4.48      4.02 o 
  -7  -3   5        1.64        3.42      2.01 o 
  -6  -3   5       28.20       28.00      3.36 o 
  -5  -3   5       24.78       26.01      2.86 o 
  -4  -3   5       54.03       55.39      4.27 o 
  -3  -3   5       62.89       49.98      3.07 o 
  -2  -3   5      326.56      347.86      8.51 o 
  -1  -3   5     5470.38     5404.87     79.40 o 
   0  -3   5      444.93      460.77     10.20 o 
   1  -3   5       97.50      100.91      4.22 o 
   2  -3   5      212.48      202.91      4.75 o 
   3  -3   5        2.96        1.15      0.83 o 
   4  -3   5       51.65       51.95      3.08 o 
   5  -3   5        2.19        2.37      1.49 o 
   6  -3   5       70.16       70.10      6.12 o 
   7  -3   5       47.63       44.43      5.09 o 
   8  -3   5       13.15       13.70      5.80 o 
  -8  -2   5        0.89        1.04      1.81 o 
  -7  -2   5        0.19        1.53      2.02 o 
  -6  -2   5      153.66      179.43      8.87 o 
  -5  -2   5       29.40       23.03      2.77 o 
  -4  -2   5      681.02      667.57     13.73 o 
  -3  -2   5      544.21      558.37     12.73 o 
  -2  -2   5      308.37      318.32     13.51 o 
  -1  -2   5      608.32      589.09     31.52 o 
   0  -2   5      154.98      124.71      3.40 o 
   1  -2   5     1087.74     1198.76     19.37 o 
   2  -2   5      767.75      870.28     14.03 o 
   3  -2   5     1279.01     1295.16     36.96 o 
   4  -2   5      132.94      157.63      4.83 o 
   5  -2   5      123.73      101.60      5.29 o 
   6  -2   5      197.71      198.12      8.07 o 
   7  -2   5        0.40        2.95      2.40 o 
   8  -2   5        2.36        2.71      2.58 o 
  -9  -1   5        3.13        1.23      2.64 o 
  -8  -1   5        5.13        3.90      3.01 o 
  -7  -1   5        5.57        3.63      2.28 o 
  -6  -1   5       17.91       14.70      2.74 o 
  -5  -1   5       45.37       49.99      4.31 o 
  -4  -1   5       38.58       47.08      3.68 o 
  -3  -1   5      207.83      208.39      6.46 o 
  -2  -1   5     1104.85     1138.08     18.27 o 
  -1  -1   5     1959.73     1849.62     12.22 o 
   0  -1   5      167.78      166.28      6.13 o 
   1  -1   5      472.71      518.43     20.19 o 
   2  -1   5      962.79      952.71     12.05 o 
   3  -1   5       76.36       72.76      6.14 o 
   4  -1   5       17.35       16.91      1.81 o 
   5  -1   5      102.12       97.36      4.05 o 
   6  -1   5       46.94       45.80      4.55 o 
   7  -1   5      102.89      113.71      6.92 o 
   8  -1   5      178.18      181.27     15.52 o 
   9  -1   5       13.15        6.03      3.66 o 
  -8   0   5      116.88      119.79      9.41 o 
  -7   0   5        1.18        2.93      2.26 o 
  -6   0   5       11.13        9.25      2.21 o 
  -5   0   5      776.08      837.16     33.56 o 
  -4   0   5      608.95      713.91     19.05 o 
  -3   0   5       47.16       48.55      3.57 o 
  -2   0   5      147.85      146.12      3.94 o 
  -1   0   5       18.73       19.82      1.28 o 
   0   0   5       30.73       26.95      2.64 o 
   1   0   5      103.81      137.18      8.91 o 
   2   0   5      755.45      820.24     41.19 o 
   3   0   5      476.18      455.16     18.24 o 
   4   0   5       58.96       53.24      2.83 o 
   5   0   5       72.78       85.20      3.81 o 
   6   0   5       11.60       13.52      3.18 o 
   7   0   5        8.24       10.88      3.94 o 
   8   0   5      593.06      561.56     19.52 o 
   9   0   5        5.36        3.01      3.60 o 
  -8   1   5      123.38      139.16     13.90 o 
  -7   1   5       34.65       27.88      4.34 o 
  -6   1   5      300.61      307.07      9.61 o 
  -5   1   5       83.12       87.01      5.39 o 
  -4   1   5        1.78        0.83      1.01 o 
  -3   1   5       93.27       89.13      3.01 o 
  -2   1   5      510.24      642.16     13.48 o 
  -1   1   5      664.35      704.12     14.51 o 
   0   1   5     2687.22     2536.59     24.11 o 
   1   1   5     1066.28     1024.12     15.16 o 
   2   1   5     1265.85     1400.84     14.23 o 
   3   1   5      525.27      516.31     29.56 o 
   4   1   5     1516.70     1628.28     33.54 o 
   5   1   5       49.24       50.01      3.11 o 
   6   1   5       15.57       17.83      2.66 o 
   7   1   5       13.23       19.54      3.99 o 
   8   1   5       26.41       24.01      4.77 o 
   9   1   5        2.93        1.03      2.60 o 
  -8   2   5      782.23      775.16     30.70 o 
  -7   2   5       28.82       31.24      4.98 o 
  -6   2   5       71.49       72.92      5.75 o 
  -5   2   5       68.25       63.46      4.75 o 
  -4   2   5        8.08        6.30      2.41 o 
  -3   2   5       66.98       68.49      2.12 o 
  -2   2   5      127.33      147.54      3.75 o 
  -1   2   5      504.78      571.00     12.15 o 
   0   2   5       74.97       98.47      2.71 o 
   1   2   5      192.17      199.17      9.02 o 
   2   2   5      144.23      132.86      3.99 o 
   3   2   5       35.58       41.33      2.28 o 
   4   2   5     8802.12     9511.94     51.30 o 
   5   2   5      225.02      214.19      9.00 o 
   6   2   5      885.11      887.84     18.30 o 
   7   2   5       89.09       88.81      6.08 o 
   8   2   5       39.39       40.60      7.71 o 
   9   2   5        2.07        0.31      3.11 o 
  -8   3   5       47.85       38.73      5.92 o 
  -7   3   5     2569.93     2661.80     51.75 o 
  -6   3   5       61.22       61.59      5.82 o 
  -5   3   5      644.16      680.87     17.83 o 
  -4   3   5       73.01       74.59      4.54 o 
  -3   3   5     1539.94     1806.79     22.18 o 
  -2   3   5        0.20        3.66      1.04 o 
  -1   3   5      328.75      319.33      7.23 o 
   0   3   5      841.87      937.82      8.52 o 
   2   3   5      490.99      505.04     23.27 o 
   3   3   5        9.55        5.95      1.56 o 
   4   3   5      100.72       87.77      3.62 o 
   5   3   5     1869.54     1741.73     40.35 o 
   6   3   5      295.00      324.50     12.99 o 
   7   3   5       50.78       47.49      4.93 o 
   8   3   5      120.70      111.03     10.21 o 
   9   3   5       72.40       76.56     13.45 o 
  -7   4   5       15.53       14.30      4.05 o 
  -6   4   5        7.21        4.74      2.25 o 
  -5   4   5       85.45       96.98      8.51 o 
  -4   4   5       57.00       54.10      4.17 o 
  -3   4   5        9.84        7.37      1.70 o 
  -2   4   5      182.73      184.48      5.26 o 
  -1   4   5        4.62        5.55      1.53 o 
   0   4   5     2397.51     2716.62     54.73 o 
   1   4   5       83.47       85.64      3.22 o 
   2   4   5     1394.53     1442.12     43.10 o 
   3   4   5        0.12       -0.80      1.18 o 
   4   4   5      160.64      151.95      7.11 o 
   5   4   5       66.51       56.47      4.90 o 
   6   4   5       27.12       23.04      3.82 o 
   7   4   5        4.53        3.18      2.77 o 
   8   4   5        0.55       -0.96      3.43 o 
  -7   5   5      746.02      776.78     22.65 o 
  -6   5   5       35.63       39.39      6.03 o 
  -5   5   5       20.00       25.27      4.26 o 
  -4   5   5       27.55       32.76      4.13 o 
  -3   5   5     2037.82     2270.79     40.07 o 
  -2   5   5      312.29      333.18      8.52 o 
  -1   5   5      204.61      210.91      7.00 o 
   0   5   5        9.86       10.15      1.38 o 
   1   5   5     1760.24     2150.91     34.38 o 
   2   5   5      994.58     1044.51     18.40 o 
   3   5   5        0.85        1.83      1.77 o 
   4   5   5      446.97      448.03     10.89 o 
   5   5   5      744.55      721.23     22.18 o 
   6   5   5        6.74        5.57      2.71 o 
   7   5   5      161.46      172.20      9.14 o 
   8   5   5       55.87       92.81     13.50 o 
  -6   6   5        2.08        5.58      8.88 o 
  -5   6   5        0.34        0.28      2.37 o 
  -4   6   5       16.03       10.17      2.66 o 
  -3   6   5      159.91      140.61      7.73 o 
  -2   6   5        6.40        8.53      1.70 o 
  -1   6   5      138.63      133.71      5.29 o 
   0   6   5      104.36      119.70      5.65 o 
   1   6   5        0.00        0.08      1.07 o 
   2   6   5       81.62       95.68      6.14 o 
   3   6   5       70.10       69.47      4.84 o 
   4   6   5      319.98      316.86     16.55 o 
   5   6   5        8.70        6.84      3.20 o 
   6   6   5      104.04       85.80     10.29 o 
   7   6   5        1.18        1.49      2.36 o 
   8   6   5      109.00      146.96      9.56 o 
  -6   7   5       55.86       56.56     12.92 o 
  -5   7   5       27.61       23.66      7.64 o 
  -4   7   5        9.85        9.69      6.97 o 
  -3   7   5      403.63      382.56     15.55 o 
  -2   7   5        0.33        1.64      1.60 o 
  -1   7   5      194.75      179.57      7.11 o 
   0   7   5       21.21       27.41      6.45 o 
   1   7   5      156.52      172.57     10.78 o 
   2   7   5       52.27       54.18      4.31 o 
   3   7   5      369.78      376.76     12.50 o 
   4   7   5      632.23      682.50     33.48 o 
   5   7   5        1.85        1.24      2.36 o 
   6   7   5        0.16        1.62      2.31 o 
   7   7   5      126.51      146.49     10.24 o 
  -5   8   5        1.47        5.00      4.03 o 
  -4   8   5        3.00       -1.92      2.99 o 
  -1   8   5        1.64        3.74      2.90 o 
   0   8   5      264.40      258.59     11.28 o 
   1   8   5       23.18       22.37      3.79 o 
   2   8   5       19.40       16.16      3.31 o 
   3   8   5      903.73     1032.91     40.29 o 
   4   8   5      138.73      152.89      8.07 o 
   5   8   5       87.43       84.89      7.98 o 
   6   8   5        6.23        3.78      3.41 o 
   0   9   5        3.08        0.88      2.50 o 
   1   9   5       10.83        8.48      3.76 o 
   2   9   5      128.15      136.96      9.50 o 
   3   9   5      218.49      239.77     15.22 o 
   4   9   5      158.41      165.96      9.12 o 
   5   9   5      574.77      610.36     24.20 o 
   0  10   5       93.08       69.91     33.80 o 
   1  10   5       57.72       49.15     14.91 o 
   2  10   5       69.68       70.45      8.57 o 
   3  10   5       21.03       25.32      6.53 o 
   4  10   5        0.67        0.65      3.95 o 
  -3 -10   6        9.22        7.22      3.77 o 
  -2 -10   6       62.11       72.06     12.81 o 
  -1 -10   6        0.10       -2.03      3.66 o 
   0 -10   6        8.25        7.20      5.61 o 
   1 -10   6       71.37       83.20     13.86 o 
  -4  -9   6       14.18        8.63      5.50 o 
  -3  -9   6      235.91      263.88     37.54 o 
  -2  -9   6       13.65       14.50      3.36 o 
  -1  -9   6        0.07       -1.30      3.33 o 
   0  -9   6       10.90       11.08      5.03 o 
   1  -9   6      106.82      109.04      9.91 o 
   2  -9   6       68.51       81.30     12.70 o 
   3  -9   6        5.89        5.12      3.75 o 
  -5  -8   6       81.32       69.07      9.14 o 
  -4  -8   6       27.74       32.06      6.90 o 
  -3  -8   6        1.38        3.49      3.16 o 
  -2  -8   6        7.46        6.96      3.35 o 
  -1  -8   6       62.58       56.15      8.71 o 
   0  -8   6      108.91      117.57     14.99 o 
   1  -8   6       87.87      101.36      7.31 o 
   2  -8   6        2.09        0.23      1.98 o 
   3  -8   6      255.76      238.40     18.24 o 
   4  -8   6      207.93      167.07     14.78 o 
   5  -8   6       51.33       59.73     18.25 o 
  -7  -7   6       33.60       27.84      5.11 o 
  -6  -7   6      110.88      104.62      9.01 o 
  -5  -7   6        3.93        4.31      2.93 o 
  -4  -7   6       70.84       68.20      7.86 o 
  -3  -7   6       51.43       42.69      7.75 o 
  -2  -7   6       31.50       30.11      4.80 o 
  -1  -7   6      129.59      126.88      6.60 o 
   0  -7   6       11.70       12.05      2.30 o 
   1  -7   6      119.81      114.91      7.25 o 
   2  -7   6        3.40        1.31      2.06 o 
   3  -7   6        8.47       11.88      3.93 o 
   4  -7   6       27.73       21.94      5.31 o 
   5  -7   6        1.11        5.02      2.73 o 
   6  -7   6       46.66       48.67      9.17 o 
  -7  -6   6       72.41       75.49      8.05 o 
  -6  -6   6        2.09        1.44      2.43 o 
  -5  -6   6      312.62      245.36     22.25 o 
  -4  -6   6      119.33      125.00      7.72 o 
  -3  -6   6       90.57       95.55      6.55 o 
  -2  -6   6        2.46        3.35      1.47 o 
  -1  -6   6      591.21      634.03     13.97 o 
   0  -6   6      639.15      616.17     12.83 o 
   1  -6   6     2338.49     2481.03     98.57 o 
   2  -6   6      271.29      264.21      9.00 o 
   3  -6   6     6143.99     6463.92     84.12 o 
   4  -6   6       22.15       20.20      4.64 o 
   5  -6   6       23.44       24.30      4.56 o 
   6  -6   6       16.79       11.40      4.48 o 
  -8  -5   6      319.19      345.51     16.72 o 
  -7  -5   6       19.16       17.55      3.65 o 
  -6  -5   6       51.41       48.87      5.46 o 
  -5  -5   6        0.07       -0.26      1.89 o 
  -4  -5   6        8.34        6.29      1.92 o 
  -3  -5   6      103.58       94.88      4.45 o 
  -2  -5   6       62.54       60.09      3.33 o 
  -1  -5   6       75.07       68.35      3.18 o 
   0  -5   6      328.82      322.07      9.09 o 
   1  -5   6       38.45       37.20      3.27 o 
   2  -5   6       23.59       18.46      2.79 o 
   3  -5   6      723.42      712.09     16.70 o 
   4  -5   6        2.46       -0.24      2.48 o 
   5  -5   6       15.97       19.31      3.88 o 
   6  -5   6       23.57       25.97      5.74 o 
   7  -5   6        0.07        3.18      3.83 o 
  -8  -4   6        0.31        0.66      3.81 o 
  -7  -4   6       87.86       76.52      6.82 o 
  -6  -4   6      295.02      294.45     11.23 o 
  -5  -4   6       46.96       39.96      3.74 o 
  -4  -4   6        0.29        0.85      0.72 o 
  -3  -4   6      485.67      534.46     17.50 o 
  -2  -4   6      234.51      232.69      6.47 o 
  -1  -4   6     2033.09     2277.49     47.34 o 
   0  -4   6      138.84      140.91      4.70 o 
   1  -4   6     1430.31     1482.42     18.54 o 
   3  -4   6       29.07       24.38      2.03 o 
   4  -4   6       14.48       12.04      1.76 o 
   5  -4   6      983.81     1032.10     32.73 o 
   6  -4   6     1020.53     1061.36     51.34 o 
   7  -4   6       14.51       13.87      5.42 o 
   8  -4   6        2.04        7.75      5.61 o 
  -8  -3   6        0.08        1.05      3.66 o 
  -7  -3   6       39.19       41.09      4.92 o 
  -6  -3   6       79.73       72.83      5.70 o 
  -5  -3   6       36.53       32.73      3.53 o 
  -4  -3   6      483.83      486.35     17.65 o 
  -3  -3   6      175.77      173.18      5.71 o 
  -2  -3   6        2.92        1.08      0.97 o 
  -1  -3   6      244.70      278.06      7.75 o 
   0  -3   6      249.86      251.26      9.86 o 
   1  -3   6      302.81      318.18      8.93 o 
   2  -3   6      812.42      790.99     14.63 o 
   3  -3   6        8.66        6.30      1.40 o 
   4  -3   6        0.07        1.34      1.23 o 
   5  -3   6       92.95       96.16      6.32 o 
   6  -3   6       83.71       84.39      5.83 o 
   7  -3   6        2.80        4.89      2.81 o 
   8  -3   6       58.93       58.59      8.99 o 
  -8  -2   6        0.01        1.87      2.62 o 
  -7  -2   6        1.99        2.54      2.29 o 
  -6  -2   6        0.47        2.26      1.18 o 
  -5  -2   6        0.07        0.10      1.19 o 
  -4  -2   6      170.30      171.32      9.81 o 
  -3  -2   6      387.44      399.89     10.87 o 
  -2  -2   6       37.57       34.90      2.34 o 
  -1  -2   6      199.58      174.56      8.98 o 
   0  -2   6     2374.80     2324.66     39.83 o 
   1  -2   6        0.20        0.04      1.44 o 
   2  -2   6       19.13       21.63      1.58 o 
   3  -2   6      169.66      166.62      5.38 o 
   4  -2   6       27.29       28.63      2.46 o 
   5  -2   6       41.10       42.54      3.93 o 
   6  -2   6      178.25      187.14      8.32 o 
   7  -2   6       58.72       58.21      5.41 o 
   8  -2   6        7.84        5.74      3.37 o 
  -8  -1   6       15.75       16.27      4.28 o 
  -7  -1   6       70.61       74.27      6.81 o 
  -6  -1   6      267.66      275.80     10.91 o 
  -5  -1   6      785.75      842.58     30.32 o 
  -4  -1   6     2195.16     2420.86     51.99 o 
  -3  -1   6        0.59        0.80      0.96 o 
  -2  -1   6      595.46      588.22     13.57 o 
  -1  -1   6      341.48      425.09     10.62 o 
   0  -1   6       63.03       49.68      1.93 o 
   1  -1   6      803.81      762.43      9.22 o 
   2  -1   6      623.02      558.46     26.46 o 
   3  -1   6       10.75       15.52      1.67 o 
   4  -1   6        4.04        6.22      1.50 o 
   5  -1   6       16.19       15.39      2.24 o 
   6  -1   6      124.10      125.63      6.47 o 
   7  -1   6        5.78        2.58      2.13 o 
   8  -1   6      172.69      148.84      8.63 o 
  -8   0   6       46.43       43.82      7.46 o 
  -7   0   6        2.00        1.29      1.23 o 
  -6   0   6       48.67       47.46      5.09 o 
  -5   0   6      131.76      140.08      5.71 o 
  -4   0   6      138.38      164.54      4.59 o 
  -3   0   6     1486.80     1534.36     43.98 o 
  -2   0   6       77.70       89.55      3.27 o 
  -1   0   6     1615.14     1588.85     15.26 o 
   0   0   6      506.69      450.99     26.30 o 
   1   0   6      504.05      496.88     22.42 o 
   2   0   6     2756.93     2701.10     34.73 o 
   3   0   6       24.50       23.76      1.89 o 
   4   0   6       10.16       12.33      1.89 o 
   5   0   6      129.55      140.76      4.76 o 
   6   0   6      167.76      173.87      7.69 o 
   7   0   6       28.97       28.55      3.98 o 
   8   0   6       25.34       19.44      4.63 o 
   9   0   6       33.75       19.03      5.21 o 
  -8   1   6      850.80      865.41     22.95 o 
  -7   1   6       19.75       27.08      4.83 o 
  -6   1   6     1170.63     1244.15     37.18 o 
  -5   1   6      340.23      351.15     11.44 o 
  -4   1   6       35.40       32.26      2.12 o 
  -3   1   6      294.54      249.22      6.53 o 
  -2   1   6      779.68      760.72      9.53 o 
  -1   1   6        5.41        0.44      0.62 o 
   0   1   6      700.33      641.23     12.93 o 
   1   1   6      970.45      891.65     17.31 o 
   2   1   6      795.17      781.52     20.23 o 
   3   1   6       30.24       22.86      2.16 o 
   4   1   6     4722.55     4481.38     71.21 o 
   5   1   6      297.30      286.70     11.20 o 
   6   1   6       54.20       49.96      3.66 o 
   7   1   6        0.01        1.85      2.71 o 
   8   1   6        0.00        1.08      2.47 o 
   9   1   6       22.14       16.93      5.86 o 
  -8   2   6      384.10      391.38     21.57 o 
  -7   2   6      165.39      175.87     16.23 o 
  -6   2   6       75.03       72.12      5.35 o 
  -5   2   6       37.82       39.64      4.22 o 
  -4   2   6      224.46      215.20      7.86 o 
  -3   2   6        8.27       10.28      1.24 o 
  -2   2   6        0.49       -0.25      0.66 o 
  -1   2   6      551.84      596.87     15.98 o 
   0   2   6       28.20       32.46      1.38 o 
   1   2   6       69.04       64.26      3.63 o 
   2   2   6      808.35      809.20     21.04 o 
   3   2   6      292.33      287.43      8.42 o 
   5   2   6       53.75       49.73      3.27 o 
   6   2   6      185.98      214.62      9.42 o 
   7   2   6        0.42       -1.38      1.82 o 
   8   2   6       13.24       12.80      5.78 o 
   9   2   6        0.08       -0.51      3.07 o 
  -8   3   6       33.85       41.81      7.40 o 
  -7   3   6      588.91      629.29     37.93 o 
  -6   3   6     1835.23     2079.23     41.94 o 
  -5   3   6        2.76        1.49      2.19 o 
  -4   3   6       11.54       10.08      2.34 o 
  -3   3   6     2296.17     2507.59     35.28 o 
  -2   3   6       16.23       18.27      1.84 o 
  -1   3   6      215.35      234.37      6.15 o 
   0   3   6       35.37       31.26      1.85 o 
   1   3   6     1257.96     1480.40     18.88 o 
   2   3   6      122.12      129.81      3.64 o 
   3   3   6       44.43       34.00      2.16 o 
   4   3   6       25.05       20.74      2.25 o 
   5   3   6     3014.38     3006.80     61.02 o 
   6   3   6     1182.32     1224.13     42.38 o 
   7   3   6       37.64       37.44      5.00 o 
   8   3   6      209.19      206.85     14.92 o 
   9   3   6       57.10      101.80     15.35 o 
  -7   4   6        6.42        2.40      2.79 o 
  -6   4   6       28.95       26.72      4.70 o 
  -5   4   6      140.17      140.24     12.14 o 
  -4   4   6      525.03      509.70     16.83 o 
  -3   4   6      500.33      548.00     12.01 o 
  -2   4   6      154.66      172.67      4.95 o 
  -1   4   6       96.23      116.45      4.21 o 
   0   4   6      112.88      127.85      3.91 o 
   1   4   6      739.09      775.75     11.72 o 
   2   4   6        1.32        2.88      1.46 o 
   3   4   6       97.62       93.62      4.57 o 
   4   4   6       48.89       48.07      3.91 o 
   5   4   6      440.19      418.41     29.70 o 
   6   4   6       58.34       55.70      5.08 o 
   7   4   6        0.03       -0.70      2.06 o 
   8   4   6       24.97       14.86      5.25 o 
  -7   5   6      406.28      431.59     17.36 o 
  -6   5   6       43.45       38.95      8.39 o 
  -5   5   6        4.29        2.39      2.26 o 
  -4   5   6      184.88      202.69      7.57 o 
  -3   5   6       22.10       29.07      6.61 o 
  -2   5   6      161.45      164.67      6.20 o 
  -1   5   6       44.61       42.98      2.95 o 
   0   5   6      349.86      395.41      9.46 o 
   1   5   6      842.68      970.93     17.89 o 
   2   5   6     1835.12     1971.83     30.62 o 
   3   5   6      433.71      412.69     31.89 o 
   4   5   6      161.78      163.06      6.97 o 
   5   5   6     2120.81     2323.73     60.41 o 
   6   5   6      116.81      117.04      6.70 o 
   7   5   6       17.18       14.87      4.10 o 
   8   5   6        6.18        4.68      2.86 o 
  -6   6   6        4.17        2.98      3.39 o 
  -5   6   6        0.70        2.99      3.00 o 
  -4   6   6      475.47      476.87     18.06 o 
  -3   6   6      117.23       93.59      6.36 o 
  -2   6   6      172.70      186.74      6.26 o 
  -1   6   6      486.53      515.22     10.45 o 
   0   6   6      145.86      160.68      6.15 o 
   1   6   6      208.01      222.22      6.89 o 
   2   6   6       21.30       21.58      3.69 o 
   3   6   6       46.07       44.89      4.18 o 
   4   6   6      195.50      199.69      8.00 o 
   5   6   6       25.08       26.65      4.36 o 
   6   6   6       19.55       17.33      4.37 o 
   7   6   6       23.04       26.02      6.48 o 
   8   6   6        1.15        5.22      3.80 o 
  -6   7   6        1.02        2.09      5.60 o 
  -4   7   6        7.89       10.11      4.66 o 
  -3   7   6       83.53       77.73      9.32 o 
  -2   7   6        4.97        1.23      2.18 o 
  -1   7   6        0.23        0.52      1.24 o 
   0   7   6        4.25        1.92      2.41 o 
   1   7   6        1.29       -0.49      1.62 o 
   2   7   6       65.77       73.73      5.93 o 
   3   7   6      320.88      325.32     11.13 o 
   4   7   6       86.26       88.15      8.58 o 
   5   7   6        7.53       11.97      3.60 o 
   6   7   6        2.32        1.07      2.32 o 
   7   7   6      113.41      119.96      9.00 o 
  -5   8   6       12.22       17.92      9.10 o 
  -4   8   6        8.75        8.98      7.07 o 
  -1   8   6      207.37      182.42     11.81 o 
   0   8   6       10.66        6.26      4.07 o 
   1   8   6        6.15        4.59      2.32 o 
   2   8   6        6.44        4.05      3.66 o 
   3   8   6       49.81       58.34      5.78 o 
   4   8   6      154.81      173.40      8.45 o 
   5   8   6       57.53       57.59      6.11 o 
   6   8   6       13.14        9.80      4.97 o 
   0   9   6       42.82       32.52      9.15 o 
   1   9   6      109.79       99.31      7.63 o 
   2   9   6       27.26       22.72      4.55 o 
   3   9   6      215.31      246.50     12.43 o 
   4   9   6      149.54      159.66      9.20 o 
   5   9   6      378.54      398.33     14.12 o 
   0  10   6       18.58       14.63      5.60 o 
   1  10   6        1.06       -0.33      5.11 o 
   2  10   6        3.42        7.60      8.49 o 
   3  10   6       12.92        9.37      8.78 o 
   4  10   6       13.28       16.94      5.67 o 
  -2 -10   7       45.48       44.73     11.98 o 
  -1 -10   7        1.54        1.47      3.37 o 
   0 -10   7       11.00        9.65      6.52 o 
   1 -10   7        4.80        3.00      4.16 o 
  -5  -9   7       14.28       11.38      3.61 o 
  -4  -9   7        4.66        4.79      3.60 o 
  -3  -9   7        0.25        0.37      3.29 o 
  -2  -9   7       84.31       80.93     13.48 o 
  -1  -9   7       28.37       28.39      6.44 o 
   0  -9   7       75.27      100.19     12.68 o 
   1  -9   7       87.40       94.49      9.06 o 
   2  -9   7        2.00        1.74      5.02 o 
   3  -9   7       51.41       55.39      7.84 o 
  -6  -8   7      134.46      147.52     15.54 o 
  -5  -8   7      335.03      358.09     41.08 o 
  -4  -8   7       14.27       11.12      5.50 o 
  -3  -8   7        5.84        5.37      3.37 o 
  -2  -8   7       72.29       80.99     10.12 o 
  -1  -8   7      643.99      712.62     35.69 o 
   0  -8   7        0.00        2.44      2.74 o 
   1  -8   7       13.97        8.33      2.65 o 
   2  -8   7      177.62      179.19      8.59 o 
   3  -8   7     1050.19     1027.09     23.76 o 
   4  -8   7      306.72      327.40     45.90 o 
  -7  -7   7       31.99       38.00      6.12 o 
  -6  -7   7        0.31       -1.61      2.64 o 
  -5  -7   7        5.16        2.98      2.68 o 
  -4  -7   7      100.83      107.82     10.86 o 
  -3  -7   7      155.57      140.94     12.12 o 
  -2  -7   7        0.58       -1.55      3.98 o 
  -1  -7   7       46.86       47.51      4.49 o 
   0  -7   7        7.36        6.50      2.10 o 
   1  -7   7      118.97      115.57      6.37 o 
   2  -7   7        8.31        7.66      2.31 o 
   3  -7   7       22.76       29.74      5.47 o 
   4  -7   7       33.13       36.24      6.66 o 
   5  -7   7       51.91       52.85      7.97 o 
  -7  -6   7       17.59       16.84      4.24 o 
  -6  -6   7        9.57        7.79      3.28 o 
  -5  -6   7      606.27      600.71     19.99 o 
  -4  -6   7      348.21      360.76     14.19 o 
  -3  -6   7        2.71        1.93      1.31 o 
  -2  -6   7       63.03       63.18      4.98 o 
  -1  -6   7     1286.07     1374.81     54.79 o 
   0  -6   7      113.30      115.46      6.79 o 
   1  -6   7      381.57      381.29     14.10 o 
   2  -6   7      470.72      472.06     13.64 o 
   3  -6   7       84.09       71.44     10.43 o 
   4  -6   7       15.79       17.75      4.15 o 
   5  -6   7        0.72        0.12      2.69 o 
   6  -6   7        7.07        3.16      2.77 o 
  -8  -5   7      271.95      298.68     15.48 o 
  -7  -5   7      137.94      141.98      9.50 o 
  -6  -5   7      195.33      184.57     11.27 o 
  -5  -5   7        0.06        0.93      1.81 o 
  -4  -5   7       12.82       13.14      2.26 o 
  -3  -5   7       42.65       40.82      3.19 o 
  -2  -5   7        1.36        0.80      0.97 o 
  -1  -5   7       35.14       32.52      2.50 o 
   0  -5   7        4.82        4.07      1.39 o 
   1  -5   7       99.77      103.61      5.20 o 
   2  -5   7        2.30        1.81      1.80 o 
   3  -5   7       89.10       86.86      5.70 o 
   4  -5   7      345.02      350.64     18.83 o 
   5  -5   7      387.39      441.18     18.62 o 
   6  -5   7        2.79        3.13      2.63 o 
   7  -5   7        0.87       -2.68      3.54 o 
  -8  -4   7       37.50       34.20      7.48 o 
  -7  -4   7      251.44      246.18     12.90 o 
  -6  -4   7        0.04        0.06      1.64 o 
  -5  -4   7        0.09        1.92      1.87 o 
  -4  -4   7      132.75      116.76      5.25 o 
  -3  -4   7      163.73      154.88      6.21 o 
  -2  -4   7      210.42      198.95      5.85 o 
  -1  -4   7      881.98     1051.03     39.02 o 
   0  -4   7       88.96       88.74      4.28 o 
   1  -4   7        4.40        1.05      1.55 o 
   2  -4   7      290.05      266.41      8.95 o 
   3  -4   7      346.72      369.93      9.47 o 
   4  -4   7      160.40      165.04      7.17 o 
   5  -4   7      158.37      176.49     13.58 o 
   6  -4   7        0.04       -0.02      2.79 o 
   7  -4   7       41.18       37.23      7.22 o 
  -8  -3   7       30.58       36.48      7.46 o 
  -7  -3   7        9.05        7.92      2.21 o 
  -6  -3   7      175.84      166.57      9.08 o 
  -5  -3   7       86.46       79.96      5.97 o 
  -4  -3   7       37.31       33.41      3.19 o 
  -3  -3   7      354.30      353.82     17.03 o 
  -2  -3   7      363.20      386.70      7.45 o 
  -1  -3   7      349.62      411.18     10.99 o 
   0  -3   7      234.67      230.50     14.64 o 
   1  -3   7      987.15     1131.10     17.30 o 
   2  -3   7      146.60      132.56      3.54 o 
   3  -3   7       47.90       50.57      2.86 o 
   4  -3   7        5.74        4.83      1.37 o 
   5  -3   7       67.40       65.85      5.51 o 
   6  -3   7       28.11       24.16      3.65 o 
   7  -3   7       44.28       41.18      6.70 o 
   8  -3   7       15.52       20.56      7.56 o 
  -8  -2   7       15.95       14.86      3.84 o 
  -7  -2   7        0.07        0.14      1.76 o 
  -6  -2   7        4.68        5.05      2.17 o 
  -5  -2   7       41.66       43.32      3.94 o 
  -4  -2   7        3.59        2.55      1.36 o 
  -3  -2   7       97.73       88.03      4.59 o 
  -2  -2   7        7.22        6.51      1.29 o 
  -1  -2   7      493.00      476.34     14.83 o 
   0  -2   7      309.01      312.24      8.37 o 
   1  -2   7     6615.86     6702.28     28.27 o 
   2  -2   7      468.04      441.48      9.69 o 
   3  -2   7      335.44      346.47      7.86 o 
   4  -2   7      136.23      142.82      4.79 o 
   5  -2   7       35.23       35.18      3.64 o 
   6  -2   7       38.76       35.39      4.21 o 
   7  -2   7        0.19        1.03      2.16 o 
   8  -2   7       58.35       57.84      5.97 o 
  -8  -1   7        2.12        2.55      2.51 o 
  -7  -1   7       18.40       15.77      3.47 o 
  -6  -1   7        4.29        0.15      2.05 o 
  -5  -1   7        0.01       -0.55      1.13 o 
  -4  -1   7      726.05      779.66     13.14 o 
  -3  -1   7        3.69        6.14      1.28 o 
  -2  -1   7      741.86      704.40     20.73 o 
  -1  -1   7      162.82      160.78      4.27 o 
   0  -1   7       12.45        6.09      1.04 o 
   1  -1   7     1236.26     1272.41     25.08 o 
   2  -1   7        0.04       -0.63      0.78 o 
   3  -1   7       80.20       77.92      3.55 o 
   4  -1   7        0.24       -0.17      1.08 o 
   5  -1   7       70.92       65.37      3.65 o 
   6  -1   7       41.48       46.88      6.21 o 
   7  -1   7        5.07        0.13      1.91 o 
   8  -1   7      362.06      372.81     12.88 o 
  -8   0   7        3.97        3.27      2.44 o 
  -7   0   7       22.59       24.29      3.78 o 
  -6   0   7       16.24       14.43      2.59 o 
  -5   0   7      110.66      100.87      4.38 o 
  -4   0   7      157.78      140.63      4.71 o 
  -3   0   7      635.28      731.43     15.58 o 
  -2   0   7      295.73      290.79      5.39 o 
  -1   0   7      829.25      844.45     17.77 o 
   0   0   7        2.15        0.70      1.17 o 
   1   0   7      913.98      812.03     21.05 o 
   2   0   7       16.05       17.72      1.92 o 
   3   0   7        6.72        4.99      1.25 o 
   4   0   7      175.59      156.78      5.00 o 
   5   0   7       11.06       12.61      2.15 o 
   6   0   7       69.67       78.06      5.89 o 
   7   0   7       42.52       49.10      5.01 o 
   8   0   7        4.37        8.60      4.25 o 
   9   0   7       55.00       52.83      6.71 o 
  -8   1   7      240.87      242.90     19.01 o 
  -7   1   7      131.61      138.78      8.98 o 
  -6   1   7     4772.38     4978.85     91.77 o 
  -5   1   7      244.45      257.39      9.55 o 
  -4   1   7       91.92       83.70      3.27 o 
  -3   1   7       52.26       49.13      3.39 o 
  -2   1   7     6821.00     7083.66     49.73 o 
  -1   1   7       35.64       55.52      2.15 o 
   0   1   7      307.03      255.57     10.41 o 
   1   1   7      602.11      597.45     23.04 o 
   2   1   7     5793.43     5841.64     24.15 o 
   3   1   7      961.47     1001.30     24.38 o 
   4   1   7     1952.73     2111.25     23.36 o 
   5   1   7       98.69       96.95      4.23 o 
   6   1   7      887.69      901.04     31.06 o 
   7   1   7       25.82       18.73      4.65 o 
   8   1   7       22.78       24.44      5.22 o 
   9   1   7        8.18        0.64      3.40 o 
  -8   2   7       68.64       69.79      7.15 o 
  -7   2   7      246.26      252.30     16.68 o 
  -6   2   7      703.17      742.81     19.30 o 
  -5   2   7        5.06        3.08      1.76 o 
  -4   2   7        3.09        2.98      1.08 o 
  -3   2   7       32.35       33.90      2.14 o 
  -2   2   7      216.98      216.77      6.78 o 
  -1   2   7      327.67      339.36      8.03 o 
   0   2   7     1351.76     1492.38     12.48 o 
   1   2   7       37.23       36.39      2.93 o 
   2   2   7      421.47      416.00      8.87 o 
   3   2   7        8.08        3.61      1.14 o 
   4   2   7       14.85       16.85      2.10 o 
   5   2   7       82.65       73.44      3.87 o 
   6   2   7      100.41      115.72      5.45 o 
   7   2   7        6.54        6.83      2.95 o 
   8   2   7       24.87       23.44      6.26 o 
   9   2   7        5.88        3.66      4.39 o 
  -8   3   7        1.66        3.56      2.98 o 
  -7   3   7      453.67      464.30     25.88 o 
  -6   3   7       68.57       63.47      5.82 o 
  -5   3   7        1.86        0.55      1.79 o 
  -4   3   7      729.33      741.49     13.57 o 
  -3   3   7      137.20      135.57      3.99 o 
  -2   3   7     1365.09     1547.19     18.70 o 
  -1   3   7       15.56       10.22      1.39 o 
   0   3   7      892.75      931.55     29.47 o 
   1   3   7      212.49      202.10      7.21 o 
   2   3   7      353.19      455.99      9.87 o 
   3   3   7      714.26      669.02      9.10 o 
   4   3   7      127.89      129.14      8.17 o 
   5   3   7     1031.06      961.58     34.75 o 
   6   3   7     1214.70     1242.25     60.38 o 
   7   3   7        1.30        2.38      2.09 o 
   8   3   7       70.43       55.99      8.95 o 
   9   3   7      173.49      215.74     13.74 o 
  -7   4   7       21.21       21.72      6.67 o 
  -6   4   7      105.96       95.97      6.57 o 
  -5   4   7      214.17      223.40      8.39 o 
  -4   4   7       35.27       38.32      4.01 o 
  -3   4   7      355.01      360.06      6.72 o 
  -2   4   7       59.02       49.91      3.41 o 
  -1   4   7       25.61       32.63      3.63 o 
   0   4   7      222.39      237.36      5.88 o 
   1   4   7      186.01      227.30      5.84 o 
   2   4   7        5.24        9.37      1.19 o 
   3   4   7      517.90      496.85     11.09 o 
   4   4   7       22.48       19.81      2.98 o 
   5   4   7      511.83      508.73     44.95 o 
   6   4   7        0.95        2.08      2.29 o 
   7   4   7       51.87       48.25      5.68 o 
   8   4   7        0.10       -0.85      3.35 o 
  -7   5   7       61.21       58.43      9.15 o 
  -6   5   7       11.24        4.82      5.59 o 
  -5   5   7       21.02       15.23      3.72 o 
  -4   5   7      239.64      269.60      8.88 o 
  -3   5   7      555.47      613.90     14.97 o 
  -2   5   7      211.41      220.33      6.05 o 
  -1   5   7       99.18      108.74      5.47 o 
   0   5   7     1101.93     1190.32     16.87 o 
   1   5   7      406.24      475.85     10.67 o 
   2   5   7      862.89      965.04     18.62 o 
   3   5   7       97.01       81.44      4.69 o 
   4   5   7     2409.48     2484.94     46.12 o 
   5   5   7     1158.28     1084.88     47.19 o 
   6   5   7      176.58      176.61      9.12 o 
   7   5   7       10.99        4.03      2.73 o 
   8   5   7      175.93      209.78     11.88 o 
  -6   6   7       28.91       28.68      5.35 o 
  -5   6   7        5.98       11.21      6.80 o 
  -4   6   7      135.17      116.75      8.55 o 
  -3   6   7       63.69       49.43      5.44 o 
  -2   6   7        4.41        2.36      2.12 o 
  -1   6   7      356.41      365.46      7.63 o 
   0   6   7        0.18       -0.15      0.88 o 
   1   6   7      143.26      158.79      7.23 o 
   2   6   7        6.55        8.56      3.02 o 
   3   6   7      114.16      115.10     10.42 o 
   4   6   7      857.26      886.56     58.25 o 
   5   6   7       42.41       40.74      4.80 o 
   6   6   7       81.81       82.96      6.83 o 
   7   6   7        0.42       -3.03      3.03 o 
   8   6   7        1.60        0.36      3.03 o 
  -5   7   7       75.32       70.89     11.62 o 
  -4   7   7       12.44       15.04      4.19 o 
  -3   7   7       21.67       24.03      4.90 o 
  -2   7   7       75.63       67.10      7.85 o 
  -1   7   7      116.52      112.07      6.35 o 
   0   7   7       84.24       90.59      6.33 o 
   1   7   7       16.14       18.83      3.37 o 
   2   7   7        0.58        0.53      1.19 o 
   3   7   7       32.23       30.49      3.72 o 
   4   7   7      166.40      182.98      8.04 o 
   5   7   7       37.04       34.55      4.92 o 
   6   7   7        0.99        1.77      2.61 o 
   7   7   7        1.71        2.26      3.39 o 
  -4   8   7        0.05       -0.38      4.62 o 
  -1   8   7      154.11      132.12     11.49 o 
   0   8   7        0.01        1.07      2.21 o 
   1   8   7      117.27      106.42      9.70 o 
   2   8   7        4.65        4.68      2.44 o 
   3   8   7       35.35       34.79      4.74 o 
   4   8   7       48.53       51.46      5.45 o 
   5   8   7       27.77       22.27      4.71 o 
   6   8   7        0.06       -1.24      2.39 o 
   0   9   7        0.05        3.93      4.75 o 
   1   9   7       51.01       54.97     10.34 o 
   2   9   7      140.34      124.33     13.94 o 
   3   9   7       34.76       34.51      5.07 o 
   4   9   7       17.86       17.90      4.28 o 
   5   9   7       31.64       32.37      6.04 o 
   0  10   7        0.02        0.93      4.68 o 
   1  10   7        4.31        5.23      7.99 o 
   3  10   7       94.93       88.59     13.34 o 
  -2 -10   8       26.52       34.11     11.07 o 
  -1 -10   8       25.27       29.24      7.09 o 
   0 -10   8      637.04      718.25     22.98 o 
  -4  -9   8        2.28        2.24      3.81 o 
  -3  -9   8      167.42      179.97     18.27 o 
  -2  -9   8        7.16       11.90      4.70 o 
  -1  -9   8       11.82        7.01      4.10 o 
   0  -9   8      126.21      165.08     17.92 o 
   1  -9   8       17.55       11.89      5.08 o 
   2  -9   8        3.29       -0.49      4.68 o 
   3  -9   8       44.54       43.66      6.29 o 
  -6  -8   8       27.39       18.70      6.43 o 
  -5  -8   8        0.16        0.04      2.76 o 
  -4  -8   8       11.56       14.20      5.13 o 
  -3  -8   8       69.14       68.97      8.95 o 
  -2  -8   8        2.27        5.04      3.51 o 
  -1  -8   8        4.36        2.02      2.83 o 
   0  -8   8       22.08       14.55      7.75 o 
   1  -8   8        3.45        3.06      2.85 o 
   2  -8   8        0.73        3.16      2.54 o 
   3  -8   8      681.06      673.67     19.95 o 
   4  -8   8      234.06      213.58     21.14 o 
  -6  -7   8        0.25        0.10      2.54 o 
  -5  -7   8        6.41        4.73      6.21 o 
  -4  -7   8       31.75       27.80      4.92 o 
  -3  -7   8        2.29        0.44      2.06 o 
  -2  -7   8        2.18       -0.65      2.63 o 
  -1  -7   8       43.74       45.99      4.71 o 
   0  -7   8       30.24       29.48      3.65 o 
   1  -7   8      443.74      457.88     13.82 o 
   2  -7   8        0.28        2.01      1.82 o 
   3  -7   8       79.90       75.68      7.70 o 
   4  -7   8       18.03       10.05      5.75 o 
   5  -7   8        5.42        9.29      5.98 o 
  -7  -6   8       44.13       41.26      5.54 o 
  -6  -6   8       14.39        7.51      6.47 o 
  -5  -6   8       25.22       13.69      4.31 o 
  -4  -6   8        7.57        7.72      3.46 o 
  -3  -6   8       31.09       32.02      3.08 o 
  -2  -6   8       62.41       61.28      4.89 o 
  -1  -6   8      798.12      794.41     19.46 o 
   0  -6   8      139.47      134.56      7.26 o 
   1  -6   8        0.16       -0.39      1.74 o 
   2  -6   8      365.84      353.66      9.87 o 
   3  -6   8     4835.50     5126.02     49.18 o 
   4  -6   8       30.66       28.37      5.99 o 
   5  -6   8        5.85        3.88      2.45 o 
   6  -6   8       66.55       59.52      9.22 o 
  -7  -5   8      515.36      563.16     23.09 o 
  -6  -5   8       64.55       63.50      6.63 o 
  -5  -5   8       16.44       15.19      3.60 o 
  -4  -5   8        2.76        1.38      1.11 o 
  -3  -5   8      177.86      184.44      8.47 o 
  -2  -5   8        2.44        0.74      1.25 o 
  -1  -5   8      172.54      189.02      5.09 o 
   0  -5   8       82.57       72.29      4.43 o 
   1  -5   8       11.47       19.67      3.03 o 
   2  -5   8      119.31      108.51      5.31 o 
   3  -5   8     1379.43     1366.93     33.75 o 
   4  -5   8        0.79        2.41      3.45 o 
   5  -5   8     1188.47     1229.06     36.99 o 
   6  -5   8        7.63        4.11      3.08 o 
   7  -5   8       77.53       80.50      9.70 o 
  -8  -4   8      122.07      119.71     11.31 o 
  -7  -4   8      309.70      346.45     27.90 o 
  -6  -4   8      221.39      226.81      9.76 o 
  -5  -4   8        5.39        2.37      1.39 o 
  -4  -4   8       28.22       27.26      3.18 o 
  -3  -4   8       50.73       48.69      3.45 o 
  -2  -4   8       50.87       45.17      3.04 o 
  -1  -4   8        0.08       -0.67      0.83 o 
   0  -4   8      118.12      136.07      5.62 o 
   1  -4   8      604.25      613.57     12.85 o 
   2  -4   8      659.95      635.94     34.79 o 
   3  -4   8        4.47        5.58      3.82 o 
   4  -4   8      430.11      423.82     11.28 o 
   5  -4   8      458.89      505.93     23.20 o 
   6  -4   8        3.88        1.84      1.92 o 
   7  -4   8        9.66        4.42      4.16 o 
  -8  -3   8        9.37       15.06      6.32 o 
  -7  -3   8        6.11        5.25      2.40 o 
  -6  -3   8        0.42        0.98      1.30 o 
  -5  -3   8       17.39       13.89      2.11 o 
  -4  -3   8      250.57      239.87      7.90 o 
  -3  -3   8       56.49       50.78      3.38 o 
  -2  -3   8      284.81      324.39      7.92 o 
  -1  -3   8      609.89      700.09     17.68 o 
   0  -3   8      209.72      181.64      6.20 o 
   1  -3   8     2297.33     2443.28     39.47 o 
   2  -3   8      203.57      206.85      6.67 o 
   3  -3   8      102.00       95.45      3.82 o 
   4  -3   8       14.24       12.34      1.98 o 
   5  -3   8       55.87       58.59      4.88 o 
   6  -3   8       13.68       11.23      2.74 o 
   7  -3   8       84.21       84.72     11.59 o 
   8  -3   8       67.04       75.59      9.36 o 
  -8  -2   8       15.83       16.86      3.68 o 
  -7  -2   8       23.72       27.21      4.21 o 
  -6  -2   8        0.66        2.19      1.49 o 
  -5  -2   8      178.21      197.29      7.06 o 
  -4  -2   8      154.38      146.00      5.67 o 
  -3  -2   8      194.41      171.27      5.29 o 
  -2  -2   8      594.43      563.44     11.88 o 
  -1  -2   8      149.28      133.62      6.36 o 
   0  -2   8        8.62       10.00      1.33 o 
   1  -2   8      629.29      672.94     16.34 o 
   2  -2   8      154.95      145.05      6.61 o 
   3  -2   8      134.22      123.91      4.23 o 
   4  -2   8       94.70       90.10      4.21 o 
   5  -2   8       18.63       17.91      2.46 o 
   6  -2   8       26.91       28.06      4.03 o 
   7  -2   8        5.20        0.71      2.23 o 
   8  -2   8        0.05        0.42      2.08 o 
  -8  -1   8      168.26      206.14     17.15 o 
  -7  -1   8      188.17      169.43     10.89 o 
  -6  -1   8        1.41        2.01      2.06 o 
  -5  -1   8     1516.29     1658.46     43.93 o 
  -4  -1   8        6.86        3.11      1.26 o 
  -3  -1   8        9.65        8.58      1.60 o 
  -2  -1   8      190.90      230.73      5.73 o 
  -1  -1   8      213.59      143.09      4.09 o 
   0  -1   8      127.63      112.32      3.50 o 
   1  -1   8       13.79       15.54      2.10 o 
   2  -1   8      838.52      851.99     11.79 o 
   3  -1   8      568.04      620.41     15.91 o 
   4  -1   8       15.75       17.65      2.24 o 
   5  -1   8       19.52       18.12      2.44 o 
   6  -1   8       64.89       57.72      4.87 o 
   7  -1   8       28.45       30.79      4.42 o 
   8  -1   8      116.36      119.30      8.05 o 
  -8   0   8       78.47       76.30      7.85 o 
  -7   0   8        3.00        2.01      2.37 o 
  -6   0   8       46.14       47.04      5.13 o 
  -5   0   8        3.32        0.17      1.00 o 
  -4   0   8      210.62      219.44      6.57 o 
  -3   0   8     1155.20     1195.45     13.49 o 
  -2   0   8     1539.03     1604.56     49.61 o 
  -1   0   8       51.61       51.05      2.18 o 
   0   0   8     3126.36     3183.47     20.25 o 
   1   0   8       45.80       30.01      2.29 o 
   2   0   8        3.73        4.71      0.94 o 
   3   0   8        0.01        0.82      1.00 o 
   4   0   8      118.34      103.95      3.97 o 
   5   0   8        0.00        0.01      1.22 o 
   6   0   8        1.97        0.10      2.01 o 
   7   0   8        0.13        3.36      2.18 o 
   8   0   8      118.81      111.96      7.79 o 
   9   0   8        0.21        1.67      2.68 o 
  -8   1   8        3.60        2.46      2.47 o 
  -7   1   8       16.58       14.75      4.10 o 
  -6   1   8     1022.92     1098.27     26.29 o 
  -5   1   8        1.11       -0.05      1.76 o 
  -4   1   8       64.52       64.57      3.54 o 
  -3   1   8     1146.25     1257.89     19.86 o 
  -2   1   8     1651.65     1710.09     41.06 o 
  -1   1   8      649.31      722.09     24.05 o 
   0   1   8      131.05      173.05      5.17 o 
   1   1   8       12.49       11.69      1.16 o 
   2   1   8     3463.90     3582.12     79.95 o 
   3   1   8       96.95       98.76      3.66 o 
   4   1   8      304.43      328.27      7.71 o 
   5   1   8       96.86       97.70      4.30 o 
   6   1   8     1707.76     1768.16     46.42 o 
   7   1   8       21.37       18.15      3.87 o 
   8   1   8        0.06        1.10      2.45 o 
   9   1   8       78.71       95.46     10.72 o 
  -8   2   8       44.84       33.51      4.95 o 
  -7   2   8       49.27       46.59      8.00 o 
  -6   2   8     1258.88     1331.72     47.85 o 
  -5   2   8      180.18      181.42      8.02 o 
  -4   2   8       42.37       41.52      2.55 o 
  -3   2   8        1.90        2.06      1.01 o 
  -2   2   8      476.46      523.89     11.16 o 
  -1   2   8       65.96       51.32      1.80 o 
   0   2   8        1.44        0.56      1.08 o 
   1   2   8       55.65       56.54      2.45 o 
   2   2   8        0.49       -0.05      0.75 o 
   3   2   8      408.90      437.72      8.48 o 
   4   2   8      697.59      676.04     23.93 o 
   5   2   8       33.35       29.35      2.88 o 
   6   2   8     3662.66     3618.48    108.57 o 
   7   2   8       21.27       22.45      3.84 o 
   8   2   8        2.95        5.03      4.71 o 
   9   2   8        0.28        0.66      5.40 o 
  -8   3   8        0.46        1.30      3.39 o 
  -7   3   8       59.40       60.72      8.80 o 
  -6   3   8     3168.04     3277.73     52.92 o 
  -5   3   8      814.86      853.83     26.29 o 
  -4   3   8       33.25       32.71      3.69 o 
  -3   3   8      562.35      633.08     11.68 o 
  -2   3   8      297.79      378.15      6.49 o 
  -1   3   8     1128.34     1241.46     24.83 o 
   0   3   8       19.57       14.90      1.38 o 
   1   3   8      328.44      366.82      9.03 o 
   2   3   8      826.14      994.22     21.40 o 
   3   3   8       11.28       10.36      1.64 o 
   4   3   8       19.51       20.81      2.35 o 
   5   3   8       27.80       25.62      2.75 o 
   6   3   8     4428.62     4414.28     97.49 o 
   7   3   8      164.40      163.38      8.11 o 
   8   3   8      381.34      394.11     20.77 o 
  -7   4   8        3.33        1.87      2.32 o 
  -6   4   8       35.14       32.26      6.63 o 
  -5   4   8       39.07       31.27      4.10 o 
  -4   4   8      337.50      371.29     10.05 o 
  -3   4   8        1.42       -0.17      1.25 o 
  -2   4   8        6.20        2.36      1.05 o 
  -1   4   8      513.44      525.10      9.18 o 
   0   4   8      562.02      593.79      8.31 o 
   1   4   8        2.48        2.42      1.06 o 
   2   4   8       12.49       12.55      1.63 o 
   3   4   8      164.38      143.32      6.11 o 
   4   4   8      313.11      278.15      8.37 o 
   5   4   8       23.13       22.02      3.82 o 
   6   4   8       16.91       15.57      3.50 o 
   7   4   8       58.15       58.71     18.52 o 
   8   4   8      247.07      276.55     15.04 o 
  -7   5   8       47.61       44.22      7.35 o 
  -6   5   8       42.62       43.47      6.95 o 
  -5   5   8        6.00        6.33      3.49 o 
  -4   5   8        2.89        2.83      2.54 o 
  -3   5   8       34.15       28.64      5.02 o 
  -2   5   8      527.25      532.73      9.18 o 
  -1   5   8       85.79       94.48      3.91 o 
   0   5   8       36.56       34.17      2.64 o 
   1   5   8       67.84       80.27      3.54 o 
   2   5   8      848.83      855.75     30.00 o 
   3   5   8      259.09      276.66      8.29 o 
   4   5   8      167.14      167.36      6.89 o 
   5   5   8      145.10      129.61      7.49 o 
   6   5   8       46.26       46.72      4.89 o 
   7   5   8        1.92        2.58      2.41 o 
   8   5   8       65.04       77.17      7.61 o 
  -6   6   8       63.85       63.94      9.10 o 
  -5   6   8        0.91        0.53      2.02 o 
  -4   6   8       50.79       51.08      7.38 o 
  -3   6   8        0.48        0.50      2.21 o 
  -2   6   8        5.56        5.38      1.86 o 
  -1   6   8      403.08      423.06     12.06 o 
   0   6   8        1.47        1.43      0.90 o 
   1   6   8       44.79       43.91      6.92 o 
   2   6   8       15.32       15.60      2.73 o 
   3   6   8       48.68       50.76      4.34 o 
   4   6   8       12.19       15.93      3.54 o 
   5   6   8      198.50      205.63      9.22 o 
   6   6   8       32.07       32.90      5.31 o 
   7   6   8        4.82        4.63      3.08 o 
   8   6   8      211.01      257.60     12.35 o 
  -5   7   8       21.89       28.67      8.30 o 
  -4   7   8        9.50       12.80      3.55 o 
  -3   7   8        4.54        2.24      2.82 o 
  -2   7   8      105.93       92.61      9.04 o 
  -1   7   8      230.90      201.62     11.85 o 
   0   7   8      144.42      162.17      7.57 o 
   1   7   8       81.18       87.44      5.96 o 
   2   7   8       80.63       87.37     13.04 o 
   3   7   8      110.12      120.81      6.39 o 
   4   7   8      101.56       94.74      6.24 o 
   5   7   8        4.65        6.02      3.12 o 
   6   7   8        5.77        3.15      2.41 o 
   7   7   8        5.23        7.30      4.48 o 
  -4   8   8       71.41       59.67     23.65 o 
  -3   8   8      255.71      228.47     18.85 o 
  -1   8   8      404.42      405.00     30.26 o 
   0   8   8       60.96       51.06      8.27 o 
   1   8   8        1.90        3.19      4.71 o 
   2   8   8      127.12      140.03      8.32 o 
   3   8   8        2.37        0.53      2.34 o 
   4   8   8       65.39       65.16      6.18 o 
   5   8   8       47.31       46.12      6.01 o 
   6   8   8       43.64       52.17      6.58 o 
   0   9   8       15.00       15.96      6.62 o 
   1   9   8        5.69        4.11      3.51 o 
   2   9   8       13.22       13.44      4.66 o 
   3   9   8       31.66       32.23      6.83 o 
   4   9   8        3.10        2.14      2.41 o 
   5   9   8       95.38       99.61      8.28 o 
   0  10   8        0.68        1.84      4.13 o 
   1  10   8      222.29      263.73     18.50 o 
   2  10   8        5.15       -0.26      5.01 o 
   3  10   8       11.87        7.21      5.56 o 
  -1 -10   9        8.15        2.72      3.95 o 
   0 -10   9        9.29       -0.88      3.82 o 
  -4  -9   9        0.18        2.06      1.89 o 
  -3  -9   9       11.68       10.81      4.69 o 
  -2  -9   9       17.96       22.51      6.06 o 
  -1  -9   9        2.20        2.02      5.00 o 
   0  -9   9       35.81       34.88      7.00 o 
   1  -9   9       28.99       21.54     12.30 o 
   2  -9   9       60.44       61.66     12.58 o 
   3  -9   9       43.63       26.63      5.73 o 
  -5  -8   9       16.54       20.24      5.58 o 
  -4  -8   9      792.49      784.43     29.19 o 
  -3  -8   9       23.57       32.33      5.85 o 
  -2  -8   9       22.34       14.43      3.91 o 
  -1  -8   9       78.46       69.25      9.38 o 
   0  -8   9      998.52     1092.69     63.64 o 
   1  -8   9       14.40       15.85      3.79 o 
   2  -8   9       94.42      109.57      8.67 o 
   3  -8   9       96.68      105.52      9.12 o 
   4  -8   9      841.09      784.52     24.63 o 
  -6  -7   9       40.43       40.93      7.14 o 
  -5  -7   9        5.59        3.09      2.30 o 
  -4  -7   9       70.57       70.86      9.27 o 
  -3  -7   9       95.90      112.83     11.29 o 
  -2  -7   9       68.13       71.98      8.59 o 
  -1  -7   9        4.93        1.50      1.63 o 
   0  -7   9       32.72       34.59      3.95 o 
   1  -7   9       63.24       55.73      5.11 o 
   2  -7   9        5.08        2.74      2.31 o 
   3  -7   9       99.71       91.19      8.23 o 
   4  -7   9       98.25       85.26     11.76 o 
   5  -7   9      102.53      107.01     12.80 o 
  -7  -6   9      169.82      186.08     12.07 o 
  -6  -6   9        1.67        1.65      2.66 o 
  -5  -6   9      167.44      175.97     10.86 o 
  -4  -6   9       76.80       79.34      6.67 o 
  -3  -6   9      141.02      150.24      7.60 o 
  -2  -6   9      114.41       86.80      6.07 o 
  -1  -6   9       41.69       29.40      3.96 o 
   0  -6   9        1.83        0.35      1.84 o 
   1  -6   9      204.15      220.13      8.18 o 
   2  -6   9       10.65        6.65      2.42 o 
   3  -6   9      910.50      883.99     25.88 o 
   4  -6   9       40.31       37.50      6.84 o 
   5  -6   9      153.24      133.99     15.16 o 
   6  -6   9      135.90      145.85     20.80 o 
  -7  -5   9      678.48      720.06     20.12 o 
  -6  -5   9       15.69       21.40      3.99 o 
  -5  -5   9      198.75      171.15     13.32 o 
  -4  -5   9       31.70       30.40      3.24 o 
  -3  -5   9        3.99        4.38      1.87 o 
  -2  -5   9       26.48       25.49      2.61 o 
  -1  -5   9       10.35       14.03      2.63 o 
   0  -5   9        8.11        7.49      2.30 o 
   1  -5   9       51.90       44.44      3.89 o 
   2  -5   9      838.32      879.58     19.37 o 
   3  -5   9      442.29      439.44     11.07 o 
   4  -5   9       71.17       75.41      8.77 o 
   5  -5   9     1871.25     2058.58     43.85 o 
   6  -5   9       58.49       49.36      8.46 o 
   7  -5   9       52.97       44.46      8.13 o 
  -8  -4   9       37.04       31.88      7.32 o 
  -7  -4   9      190.05      215.45     12.15 o 
  -6  -4   9      620.40      632.61     26.00 o 
  -5  -4   9      152.03      164.59      6.99 o 
  -4  -4   9      163.82      161.39      9.19 o 
  -3  -4   9       47.34       50.16      3.54 o 
  -2  -4   9       64.71       58.44      3.55 o 
  -1  -4   9       15.92       17.26      2.02 o 
   0  -4   9       24.84       27.11      3.04 o 
   1  -4   9        1.72        1.95      1.81 o 
   2  -4   9       50.43       64.32      4.93 o 
   3  -4   9       35.05       28.27      3.47 o 
   4  -4   9        1.74        0.21      1.97 o 
   5  -4   9      220.56      223.68     15.13 o 
   6  -4   9       35.13       45.84      6.95 o 
   7  -4   9       20.25       17.23      7.00 o 
  -8  -3   9        3.85        4.19      4.44 o 
  -7  -3   9        0.07        0.00      2.00 o 
  -6  -3   9      221.71      212.10      8.28 o 
  -5  -3   9      710.62      707.20     27.13 o 
  -4  -3   9      408.98      401.05     17.92 o 
  -3  -3   9       59.52       54.46      3.69 o 
  -2  -3   9       63.67       66.86      3.35 o 
  -1  -3   9       58.85       62.50      2.83 o 
   0  -3   9      277.19      281.50      6.22 o 
   1  -3   9     1174.83     1426.25     32.52 o 
   2  -3   9       91.00       88.61      3.42 o 
   3  -3   9       35.99       33.58      2.54 o 
   4  -3   9        4.08        2.37      1.18 o 
   5  -3   9       96.09      102.14      6.16 o 
   6  -3   9       19.08       18.50      4.81 o 
   7  -3   9      154.47      144.72     11.02 o 
   8  -3   9       66.45       57.41      9.17 o 
  -8  -2   9        0.53       -1.65      2.61 o 
  -7  -2   9       29.76       34.00      5.44 o 
  -6  -2   9       14.61       13.07      2.57 o 
  -5  -2   9        0.12        0.31      1.49 o 
  -4  -2   9        1.60        0.78      1.17 o 
  -3  -2   9       97.73       76.31      3.51 o 
  -2  -2   9      184.38      212.26      5.60 o 
  -1  -2   9       90.34       83.39      3.20 o 
   0  -2   9      178.79      179.20      4.69 o 
   1  -2   9       60.26       49.67      3.20 o 
   2  -2   9      115.90      121.98      4.91 o 
   3  -2   9        0.13        2.61      3.86 o 
   4  -2   9       23.80       24.11      2.54 o 
   5  -2   9        7.06        5.92      1.50 o 
   6  -2   9       36.48       36.99      4.32 o 
   7  -2   9       47.34       46.43      5.09 o 
   8  -2   9        0.48       -0.90      3.52 o 
  -8  -1   9       90.35      104.73      8.73 o 
  -7  -1   9       19.41       16.79      3.87 o 
  -6  -1   9       10.00       18.24      3.30 o 
  -5  -1   9     3719.28     3930.48     55.17 o 
  -4  -1   9      234.81      205.04      8.51 o 
  -3  -1   9      109.62      104.60      4.09 o 
  -2  -1   9      803.85      813.88     22.41 o 
  -1  -1   9     1053.53     1146.26     20.53 o 
   0  -1   9       39.15       40.07      2.09 o 
   1  -1   9     1213.72     1171.33     38.23 o 
   2  -1   9        7.60        4.11      1.17 o 
   3  -1   9       14.19       11.28      1.84 o 
   4  -1   9       28.57       24.26      2.36 o 
   5  -1   9      107.53      110.95      4.62 o 
   6  -1   9      163.21      173.25      7.70 o 
   7  -1   9      146.84      147.24      8.02 o 
   8  -1   9        5.07        5.19      3.42 o 
  -8   0   9        1.38        3.23      2.96 o 
  -7   0   9       11.20       14.79      3.19 o 
  -6   0   9       44.24       41.34      4.82 o 
  -5   0   9      173.40      169.31      5.65 o 
  -4   0   9      206.61      234.24      7.45 o 
  -3   0   9      129.50      128.20      4.27 o 
  -2   0   9     2899.32     3231.05     61.76 o 
  -1   0   9       51.32       41.58      2.04 o 
   0   0   9       32.69       27.57      2.11 o 
   1   0   9      126.52      113.13      5.50 o 
   2   0   9       61.83       62.67      3.37 o 
   3   0   9      131.94      114.62      4.28 o 
   4   0   9      173.84      163.50      6.43 o 
   5   0   9       43.40       41.80      3.16 o 
   6   0   9      103.33      115.48      5.26 o 
   7   0   9        0.49        2.89      2.56 o 
   8   0   9       10.19        7.12      3.38 o 
  -8   1   9        2.96        2.14      2.95 o 
  -7   1   9        5.40        2.63      4.01 o 
  -6   1   9      116.77      122.25      7.88 o 
  -5   1   9     1197.61     1178.96     29.29 o 
  -4   1   9      228.51      217.86      6.97 o 
  -3   1   9      418.34      380.00      9.93 o 
  -2   1   9     1896.44     2190.25     24.27 o 
  -1   1   9     4922.60     5362.04     74.53 o 
   0   1   9      192.31      192.56      7.51 o 
   1   1   9     2103.73     2197.46     41.80 o 
   2   1   9     2118.60     2095.99    118.49 o 
   3   1   9      134.76      157.04      4.77 o 
   4   1   9      372.30      364.17      7.88 o 
   5   1   9        5.43        1.92      1.57 o 
   6   1   9     1507.07     1637.09     37.92 o 
   7   1   9       30.01       35.63      5.17 o 
   8   1   9       12.17       10.37      4.91 o 
  -8   2   9        3.85        1.01      2.54 o 
  -7   2   9       42.55       44.80      7.85 o 
  -6   2   9     1153.11     1189.78     29.35 o 
  -5   2   9      267.71      273.21     10.16 o 
  -4   2   9      276.04      278.50      8.34 o 
  -3   2   9        1.12        0.85      0.81 o 
  -2   2   9        3.13        7.25      1.17 o 
  -1   2   9      137.06      138.41      8.05 o 
   0   2   9      225.52      253.19      7.50 o 
   1   2   9      120.56      132.48      4.40 o 
   2   2   9       12.16       14.26      1.56 o 
   3   2   9       86.06       78.83      3.52 o 
   4   2   9      351.59      357.57     11.65 o 
   5   2   9        7.96        7.17      1.87 o 
   6   2   9      232.60      208.98      6.73 o 
   7   2   9       27.12       31.86      3.67 o 
   8   2   9        2.25        3.77      3.98 o 
  -7   3   9      156.87      162.17     15.13 o 
  -6   3   9      162.79      174.18     14.59 o 
  -5   3   9      300.85      291.93     11.91 o 
  -4   3   9      226.18      236.33      7.69 o 
  -3   3   9      106.00      140.98      4.24 o 
  -2   3   9      781.10      853.06     15.51 o 
  -1   3   9      162.21      176.80      6.57 o 
   0   3   9       14.43       12.37      0.96 o 
   1   3   9     1723.50     1944.85     24.41 o 
   2   3   9     2493.92     2873.67     28.54 o 
   3   3   9        1.52       -0.22      0.79 o 
   4   3   9      590.26      567.54     19.43 o 
   5   3   9      486.75      518.72     19.00 o 
   6   3   9      879.72      847.68     49.87 o 
   7   3   9      308.35      293.56     14.70 o 
   8   3   9       36.35       33.92      8.76 o 
  -7   4   9       10.79       10.05      4.24 o 
  -6   4   9        1.33        1.58      2.63 o 
  -5   4   9      174.36      181.00     13.20 o 
  -4   4   9     1492.83     1530.95     51.84 o 
  -3   4   9        0.07       -0.12      1.09 o 
  -2   4   9      345.20      355.89      9.65 o 
  -1   4   9       25.82       20.78      2.58 o 
   0   4   9        0.57       -0.33      0.77 o 
   1   4   9      582.80      634.66     13.65 o 
   2   4   9      776.08      817.96     13.98 o 
   3   4   9        1.32        0.23      0.85 o 
   4   4   9        7.01        4.13      1.80 o 
   5   4   9      552.40      517.17     36.38 o 
   6   4   9      206.22      198.93      8.32 o 
   7   4   9       63.95       72.38      8.36 o 
   8   4   9      754.23      725.72     29.25 o 
  -7   5   9        3.07        3.44      3.55 o 
  -6   5   9        0.17        0.52      2.52 o 
  -5   5   9        8.50        6.97      4.24 o 
  -4   5   9       10.54        4.56      2.73 o 
  -3   5   9      102.34       90.12      9.57 o 
  -2   5   9       46.60       46.08      4.08 o 
  -1   5   9       68.70       64.32      4.26 o 
   0   5   9       16.35       16.30      2.32 o 
   1   5   9      149.86      160.35      5.42 o 
   2   5   9       43.88       34.00      3.35 o 
   3   5   9       59.96       63.99      4.91 o 
   4   5   9        0.10        0.40      1.56 o 
   5   5   9       93.53      109.50      6.58 o 
   6   5   9       67.98       72.97      6.27 o 
   7   5   9        0.01        0.29      2.29 o 
   8   5   9        7.88       11.07      5.92 o 
  -6   6   9       16.23       13.72      5.15 o 
  -5   6   9       13.05       13.84      5.31 o 
  -4   6   9        0.27        1.87      2.16 o 
  -3   6   9       13.71        7.65      4.20 o 
  -2   6   9       78.38       80.19      5.56 o 
  -1   6   9       17.83       11.68      2.35 o 
   0   6   9      194.39      194.93      5.93 o 
   1   6   9      116.96      115.62      7.97 o 
   2   6   9      163.74      156.51      6.40 o 
   3   6   9       55.17       60.39      5.19 o 
   4   6   9      813.67      834.68     25.10 o 
   5   6   9        2.38        7.14      3.80 o 
   6   6   9      197.78      186.49     13.52 o 
   7   6   9        2.14        0.02      3.03 o 
  -5   7   9        2.25        1.80      3.96 o 
  -4   7   9        5.87        5.03      4.99 o 
  -3   7   9       20.20       24.00      5.12 o 
  -2   7   9      281.16      261.13     14.36 o 
  -1   7   9       70.23       58.59      5.12 o 
   0   7   9       13.76       17.78      6.06 o 
   1   7   9       72.30       78.27      5.75 o 
   2   7   9        9.08       10.61      2.52 o 
   3   7   9       12.13       12.90      2.82 o 
   4   7   9      202.72      212.63      9.70 o 
   5   7   9       39.15       42.27      5.34 o 
   6   7   9        8.65        8.00      3.91 o 
   7   7   9       14.86       19.02      5.42 o 
  -4   8   9      106.77       86.71     37.10 o 
  -2   8   9      111.96      102.47     11.72 o 
  -1   8   9       11.59       13.99      5.30 o 
   0   8   9        3.18        1.28      3.25 o 
   1   8   9        2.30        0.13      2.37 o 
   2   8   9        2.50        2.65      1.90 o 
   3   8   9       45.86       46.05      5.02 o 
   4   8   9      136.63      142.60      8.69 o 
   5   8   9      239.26      276.08     11.21 o 
   6   8   9        9.32       11.01      4.03 o 
   0   9   9       22.95       25.22      8.03 o 
   1   9   9      351.87      358.77     25.46 o 
   2   9   9        0.07       -0.47      2.88 o 
   3   9   9      110.83       85.17     10.86 o 
   4   9   9        3.31        6.77      4.30 o 
   5   9   9       29.60       35.27      7.47 o 
   1  10   9      261.06      253.67     18.17 o 
   2  10   9        8.37        0.31      4.88 o 
   3  10   9       33.87       17.94      9.17 o 
  -4  -9  10       31.34       35.62      7.31 o 
  -3  -9  10       14.78       14.91      6.08 o 
  -2  -9  10       23.56       26.31      6.74 o 
  -1  -9  10       12.26       25.41      7.33 o 
   0  -9  10        1.79        2.56      4.36 o 
   1  -9  10        1.73       -3.28      3.28 o 
   2  -9  10      129.02      141.73     16.22 o 
  -5  -8  10        0.72        0.94      3.71 o 
  -4  -8  10       19.97       24.90      6.07 o 
  -3  -8  10      339.67      336.76     24.02 o 
  -2  -8  10       24.02       23.36      5.62 o 
  -1  -8  10      258.99      273.59     13.39 o 
   0  -8  10      332.13      366.85     27.04 o 
   1  -8  10       47.53       49.41      5.63 o 
   2  -8  10       21.63       34.13      7.10 o 
   3  -8  10       21.22       11.83      4.85 o 
   4  -8  10     1240.19     1178.77     32.65 o 
  -6  -7  10       44.86       40.24      7.68 o 
  -5  -7  10       71.35       64.19      9.23 o 
  -4  -7  10      274.75      301.08     18.36 o 
  -3  -7  10       30.13       25.87      5.12 o 
  -2  -7  10      201.31      206.51     15.34 o 
  -1  -7  10       11.04        7.01      2.64 o 
   0  -7  10        2.13        0.11      1.87 o 
   1  -7  10      156.29      155.57      7.41 o 
   2  -7  10        2.65        2.22      4.31 o 
   3  -7  10        9.35        7.63      5.50 o 
   4  -7  10        5.64        1.94      3.04 o 
   5  -7  10       27.42       21.73      6.06 o 
  -7  -6  10      100.20       85.59     11.43 o 
  -6  -6  10        0.62        4.12      2.71 o 
  -5  -6  10       55.80       50.98      5.54 o 
  -4  -6  10        0.87        0.94      1.81 o 
  -3  -6  10        1.90        0.27      1.93 o 
  -2  -6  10        0.80        0.79      2.40 o 
  -1  -6  10       12.78       17.19      3.21 o 
   0  -6  10       11.63        5.23      2.23 o 
   1  -6  10      153.38      165.97      7.56 o 
   2  -6  10        9.44        5.29      2.42 o 
   3  -6  10      613.86      607.84     15.11 o 
   4  -6  10        7.95        3.90      2.39 o 
   5  -6  10        6.96        4.71      3.53 o 
   6  -6  10       13.06        7.87      4.86 o 
  -7  -5  10       41.82       27.19      4.96 o 
  -6  -5  10      100.15      117.16      8.61 o 
  -5  -5  10        8.21        7.24      2.26 o 
  -4  -5  10      117.78      115.33      5.84 o 
  -3  -5  10      729.05      726.21     16.84 o 
  -2  -5  10        2.83        1.06      1.38 o 
  -1  -5  10        0.29        2.35      2.17 o 
   0  -5  10        0.11        1.19      1.70 o 
   1  -5  10      231.60      223.63      7.53 o 
   2  -5  10       26.88       23.54      5.94 o 
   3  -5  10        0.00        2.10      1.32 o 
   4  -5  10       21.45       17.52      4.28 o 
   5  -5  10      893.67     1021.89     53.62 o 
   6  -5  10       35.98       31.55      6.00 o 
   7  -5  10        0.14        5.68      4.05 o 
  -8  -4  10        2.53        0.31      3.85 o 
  -7  -4  10       39.76       42.12      6.67 o 
  -6  -4  10       42.66       38.74      4.36 o 
  -5  -4  10      677.86      740.83     16.55 o 
  -4  -4  10      285.32      286.71      8.23 o 
  -3  -4  10      112.92      101.86      4.58 o 
  -2  -4  10        3.18        0.69      1.15 o 
  -1  -4  10      159.30      158.51      4.61 o 
   0  -4  10       66.96       71.67      4.36 o 
   1  -4  10       35.38       32.55      3.43 o 
   2  -4  10      117.44      112.13      5.37 o 
   3  -4  10       61.48       67.51      5.49 o 
   4  -4  10      415.16      440.32     11.81 o 
   5  -4  10      262.29      263.36     16.16 o 
   6  -4  10       43.64       43.08      7.42 o 
   7  -4  10      719.84      782.73     62.61 o 
  -8  -3  10       84.54      100.04      9.47 o 
  -7  -3  10        0.49        2.76      2.68 o 
  -6  -3  10        0.08       -0.56      1.63 o 
  -5  -3  10      176.68      196.88      9.81 o 
  -4  -3  10       26.47       22.98      2.82 o 
  -3  -3  10        7.37        6.26      1.85 o 
  -2  -3  10       59.05       49.23      2.93 o 
  -1  -3  10       16.36       14.66      1.81 o 
   0  -3  10      128.63      141.28      5.78 o 
   1  -3  10       86.37      104.74      3.24 o 
   2  -3  10        0.01        0.19      0.61 o 
   3  -3  10      260.13      261.71      7.96 o 
   4  -3  10       90.96       84.85      4.26 o 
   5  -3  10       23.03       25.03      3.29 o 
   6  -3  10        3.12        1.41      2.91 o 
   7  -3  10       71.62       73.98      9.04 o 
   8  -3  10        7.37        3.76      4.19 o 
  -8  -2  10       31.15       34.13      5.85 o 
  -7  -2  10       52.81       51.59      5.79 o 
  -6  -2  10        5.30        5.03      1.90 o 
  -5  -2  10       22.71       19.13      2.74 o 
  -4  -2  10       11.88       12.18      2.17 o 
  -3  -2  10       15.52       10.61      1.96 o 
  -2  -2  10      201.42      191.55      7.84 o 
  -1  -2  10      212.84      220.73      6.76 o 
   0  -2  10      428.74      478.03     11.46 o 
   1  -2  10     1611.26     1791.56     31.41 o 
   2  -2  10       16.32       22.74      2.08 o 
   3  -2  10     1473.54     1531.31     47.86 o 
   4  -2  10        4.82        5.68      1.62 o 
   5  -2  10       22.18       23.74      2.79 o 
   6  -2  10        8.46        6.09      2.83 o 
   7  -2  10      137.07      155.58      9.16 o 
   8  -2  10        8.49        5.51      4.43 o 
  -8  -1  10        2.58        2.87      2.83 o 
  -7  -1  10       22.57       19.30      3.87 o 
  -6  -1  10        4.31        4.08      4.34 o 
  -5  -1  10     4444.68     5044.37    171.17 o 
  -4  -1  10       88.65      107.56      6.36 o 
  -3  -1  10      551.31      559.64     11.45 o 
  -2  -1  10       49.66       39.49      2.47 o 
  -1  -1  10     6267.26     6421.35     89.25 o 
   0  -1  10      422.78      421.70     18.29 o 
   1  -1  10       88.73       91.16      7.27 o 
   2  -1  10      527.90      525.97     12.97 o 
   3  -1  10     5682.92     6182.83     83.17 o 
   4  -1  10       32.62       32.24      2.82 o 
   5  -1  10       42.76       43.55      3.30 o 
   6  -1  10        1.20       -0.30      2.08 o 
   7  -1  10      778.67      874.52     18.50 o 
   8  -1  10       56.27       49.87      6.12 o 
  -8   0  10        9.21        5.34      2.96 o 
  -7   0  10      149.34      140.66      9.30 o 
  -6   0  10       40.79       42.32      4.72 o 
  -5   0  10       98.26       98.00      4.58 o 
  -4   0  10      166.25      149.40      5.27 o 
  -3   0  10       24.82       25.94      2.26 o 
  -2   0  10      805.64      933.73     22.05 o 
  -1   0  10      290.67      299.15      9.88 o 
   0   0  10      756.95      780.76     11.02 o 
   1   0  10      209.40      215.24      6.31 o 
   2   0  10        1.10        1.17      0.68 o 
   3   0  10      172.41      155.03      7.49 o 
   4   0  10       71.40       72.14      3.79 o 
   5   0  10       15.06       15.86      2.49 o 
   6   0  10       17.93       19.16      3.16 o 
   7   0  10      174.93      199.33     13.27 o 
   8   0  10        6.70        4.26      3.15 o 
  -8   1  10        0.00        2.56      3.70 o 
  -7   1  10      200.89      207.02     16.94 o 
  -6   1  10      545.02      537.39     15.62 o 
  -5   1  10      917.13      962.83     27.33 o 
  -4   1  10      756.82      780.73     21.71 o 
  -3   1  10      113.99      111.66      4.10 o 
  -2   1  10       30.29       25.13      1.93 o 
  -1   1  10        8.28        7.30      1.17 o 
   0   1  10     3682.62     3924.64    129.17 o 
   1   1  10       23.06       26.11      2.27 o 
   2   1  10      583.80      591.05     20.39 o 
   3   1  10      139.77      179.20      5.31 o 
   4   1  10      253.51      257.63      7.28 o 
   5   1  10       21.18       17.29      2.39 o 
   6   1  10      300.89      271.89     11.17 o 
   7   1  10      530.29      538.00     23.16 o 
   8   1  10      157.84      164.96      9.18 o 
  -8   2  10       52.15       45.74      9.16 o 
  -7   2  10       35.48       31.74      5.69 o 
  -6   2  10       14.39       18.65      3.41 o 
  -5   2  10        0.30        0.35      1.32 o 
  -4   2  10       18.97       16.21      1.74 o 
  -3   2  10      188.05      178.04      4.91 o 
  -2   2  10        3.34        2.36      0.99 o 
  -1   2  10      779.34      748.35     13.41 o 
   0   2  10       11.69       17.54      2.84 o 
   1   2  10     1647.49     1673.82     31.82 o 
   2   2  10      254.78      247.87      9.13 o 
   3   2  10        6.88        2.77      1.14 o 
   4   2  10        0.58        3.58      1.91 o 
   5   2  10      817.54      839.84     22.34 o 
   6   2  10     1225.13     1258.94     39.66 o 
   7   2  10       54.88       50.04      4.64 o 
   8   2  10       24.98       29.07      7.75 o 
  -7   3  10       17.70        9.04      4.58 o 
  -6   3  10       93.39       76.07      9.62 o 
  -5   3  10       13.78       14.65      3.44 o 
  -4   3  10     1777.20     1834.98     38.77 o 
  -3   3  10      427.29      468.88      8.07 o 
  -2   3  10       31.47       33.11      2.16 o 
  -1   3  10        1.01        2.00      1.39 o 
   0   3  10        1.94        1.18      1.45 o 
   1   3  10       75.07       95.37      3.06 o 
   2   3  10        9.40       13.23      1.68 o 
   3   3  10      210.34      199.74      5.18 o 
   4   3  10       23.58       19.46      2.42 o 
   5   3  10     1317.03     1328.50     25.07 o 
   6   3  10       64.06       67.34      5.34 o 
   7   3  10       43.03       32.63      4.83 o 
   8   3  10      774.96      768.90     26.61 o 
  -7   4  10       20.74       24.18      6.13 o 
  -6   4  10       14.23       11.98      4.73 o 
  -5   4  10      420.86      408.56     18.42 o 
  -4   4  10     1556.02     1702.05     56.97 o 
  -3   4  10      732.39      803.16     17.59 o 
  -2   4  10      774.31      767.06     19.06 o 
  -1   4  10      130.50      128.42      4.94 o 
   0   4  10      149.49      147.69      3.65 o 
   1   4  10       67.53       65.43      3.03 o 
   2   4  10        6.89        7.36      1.44 o 
   3   4  10       53.23       55.34      3.21 o 
   4   4  10       28.14       26.09      3.42 o 
   5   4  10      412.88      422.38     11.45 o 
   6   4  10        0.43        0.44      1.70 o 
   7   4  10       15.92       16.90      4.27 o 
   8   4  10      503.48      451.16     21.70 o 
  -6   5  10       34.12       26.19      5.29 o 
  -5   5  10        8.44        7.05      3.02 o 
  -4   5  10        0.05        0.50      1.95 o 
  -3   5  10        0.68        3.61      2.06 o 
  -2   5  10        9.26       10.04      2.58 o 
  -1   5  10      168.02      142.16      9.58 o 
   0   5  10       11.22        5.96      1.86 o 
   1   5  10      322.46      328.71     14.46 o 
   2   5  10        5.29        5.51      2.22 o 
   3   5  10       68.61       72.03      5.30 o 
   4   5  10       13.75       16.50      3.26 o 
   5   5  10      351.40      371.50     12.47 o 
   6   5  10       16.71       16.47      3.57 o 
   7   5  10        2.63       -0.12      2.47 o 
   8   5  10       11.76        7.08      3.50 o 
  -6   6  10      302.38      291.97     31.68 o 
  -5   6  10       58.78       61.40      9.71 o 
  -4   6  10       28.12       24.06      5.26 o 
  -3   6  10       91.28      103.16     13.05 o 
  -2   6  10     1299.41     1425.71     38.98 o 
  -1   6  10      357.32      368.63      9.34 o 
   0   6  10       13.88       10.23      2.17 o 
   1   6  10        2.46        2.15      2.40 o 
   2   6  10        7.17       12.73      2.44 o 
   3   6  10      144.38      137.17      8.05 o 
   4   6  10      437.71      439.12     16.23 o 
   5   6  10        0.03        2.47      2.51 o 
   6   6  10       41.04       42.13      5.43 o 
   7   6  10        3.86        2.92      2.80 o 
  -5   7  10        3.16        3.69      4.74 o 
  -4   7  10        0.35        0.43      2.50 o 
  -3   7  10        5.29        2.61      4.89 o 
  -2   7  10       69.97       58.90     13.21 o 
  -1   7  10        1.85        0.02      2.67 o 
   0   7  10        0.08        2.47      4.75 o 
   1   7  10      440.56      484.63     24.50 o 
   2   7  10       31.48       26.41      5.10 o 
   3   7  10       31.69       31.07      4.20 o 
   4   7  10       43.26       36.85      4.42 o 
   5   7  10        0.52        0.07      2.29 o 
   6   7  10      242.99      271.19     11.41 o 
   7   7  10       55.46       59.20      7.01 o 
  -4   8  10        2.31        1.53      5.08 o 
  -2   8  10     1213.06     1299.84     61.07 o 
  -1   8  10       18.39       10.56      4.12 o 
   0   8  10       67.81       64.54      8.79 o 
   1   8  10      112.99       94.93     10.80 o 
   2   8  10      179.79      187.22     19.40 o 
   3   8  10        6.59        7.86      3.62 o 
   4   8  10        2.62        2.40      2.69 o 
   5   8  10      194.18      208.67     10.23 o 
   6   8  10      132.26      135.15      9.00 o 
   0   9  10        0.00        0.34      2.41 o 
   1   9  10       86.80       65.15     11.20 o 
   2   9  10       19.37       15.49      5.33 o 
   3   9  10       33.58       30.63      6.07 o 
   4   9  10       84.42       88.92      9.58 o 
   5   9  10        4.11        1.97      3.56 o 
   0  10  10       71.06       65.62     10.04 o 
   1  10  10       99.98      103.27     12.92 o 
   2  10  10       35.53       33.60     10.11 o 
   3  10  10        0.98       -2.63      5.23 o 
  -3  -9  11        5.27        5.23      4.64 o 
  -2  -9  11        6.97        8.88      5.57 o 
  -1  -9  11       44.82       60.10      8.61 o 
   0  -9  11        9.60       15.79      6.00 o 
   1  -9  11       15.05        8.18      6.87 o 
  -5  -8  11       46.36       36.24      7.65 o 
  -4  -8  11       58.11       57.49      9.38 o 
  -3  -8  11        4.85        2.16      3.69 o 
  -2  -8  11       32.53       29.04      6.41 o 
  -1  -8  11       19.87       20.41      5.19 o 
   0  -8  11        8.30        4.63      4.05 o 
   1  -8  11        1.83        2.45      2.42 o 
   2  -8  11      132.93      141.76      8.50 o 
   3  -8  11      362.21      363.83     18.73 o 
   4  -8  11      263.07      217.94     17.93 o 
  -6  -7  11        3.58       -1.03      3.83 o 
  -5  -7  11        6.77        2.87      3.48 o 
  -4  -7  11       11.77        4.28      3.78 o 
  -3  -7  11       13.98       14.96      5.03 o 
  -2  -7  11      122.03      103.35      8.57 o 
  -1  -7  11       49.57       38.58      4.66 o 
   0  -7  11       58.03       57.83      5.12 o 
   1  -7  11      113.83      107.57      6.64 o 
   2  -7  11      167.45      170.14      8.77 o 
   3  -7  11      154.81      144.42     11.03 o 
   4  -7  11       92.92       90.84     11.64 o 
   5  -7  11       29.75       42.32      6.94 o 
  -6  -6  11       87.75       83.73      7.37 o 
  -5  -6  11       70.25       63.65      6.65 o 
  -4  -6  11       63.53       59.85      8.03 o 
  -3  -6  11        7.05        7.70      2.73 o 
  -2  -6  11       54.17       56.43      5.13 o 
  -1  -6  11      132.22      118.58      6.45 o 
   0  -6  11       57.67       50.39      6.27 o 
   1  -6  11        0.04       -0.75      2.15 o 
   2  -6  11      149.62      138.03      7.13 o 
   3  -6  11       51.11       48.29      4.89 o 
   4  -6  11        0.37        1.81      4.37 o 
   5  -6  11       45.86       44.93      8.33 o 
   6  -6  11       45.32       40.04      7.20 o 
  -7  -5  11        0.03        4.23      3.18 o 
  -6  -5  11       58.11       50.43      6.09 o 
  -5  -5  11      148.95      152.50      6.87 o 
  -4  -5  11      196.23      177.63      6.50 o 
  -3  -5  11       87.42       86.22      4.57 o 
  -2  -5  11      210.53      221.24     12.94 o 
  -1  -5  11       30.40       31.01      3.76 o 
   0  -5  11        6.14        0.73      1.69 o 
   1  -5  11       70.65       83.69      5.37 o 
   2  -5  11       19.20       17.87      3.56 o 
   3  -5  11      100.06      111.70      6.89 o 
   4  -5  11       64.33       48.02     11.79 o 
   5  -5  11        0.20        0.56      1.96 o 
   6  -5  11        1.16       -0.22      2.42 o 
  -7  -4  11      180.03      189.38     12.59 o 
  -6  -4  11      140.53      153.92      7.06 o 
  -5  -4  11     1275.60     1306.38     27.82 o 
  -4  -4  11       97.17       91.12      4.74 o 
  -3  -4  11        7.91        6.49      1.97 o 
  -2  -4  11       27.44       24.22      2.68 o 
  -1  -4  11      104.20      119.95      4.27 o 
   0  -4  11        2.21        2.20      2.55 o 
   1  -4  11       86.77       88.35      6.01 o 
   2  -4  11       56.21       59.58      4.46 o 
   3  -4  11       31.38       28.24      3.86 o 
   4  -4  11       36.30       32.30      3.66 o 
   5  -4  11      286.33      312.30     19.12 o 
   6  -4  11       67.80       62.91      8.47 o 
   7  -4  11      890.59     1063.10     41.67 o 
  -8  -3  11      430.92      620.61     28.16 o 
  -7  -3  11      226.60      262.90     13.52 o 
  -6  -3  11      286.01      288.96     13.35 o 
  -5  -3  11      396.18      408.40     13.10 o 
  -4  -3  11     6335.90     6923.95     39.49 o 
  -3  -3  11      419.01      450.75      9.23 o 
  -2  -3  11      104.39       88.10      3.95 o 
  -1  -3  11        0.13        1.12      1.11 o 
   0  -3  11      835.23      852.40     31.89 o 
   1  -3  11        3.87        5.27      1.15 o 
   2  -3  11      270.30      290.28     10.59 o 
   3  -3  11       46.56       49.33      3.09 o 
   4  -3  11      338.88      355.72     10.42 o 
   5  -3  11        2.05        3.63      2.60 o 
   6  -3  11       24.54       34.37      6.34 o 
   7  -3  11      460.80      524.96     20.19 o 
  -8  -2  11        6.87       11.80      4.59 o 
  -7  -2  11       51.20       61.12      6.96 o 
  -6  -2  11       30.41       35.97      5.44 o 
  -5  -2  11        0.10       -0.35      1.72 o 
  -4  -2  11        7.57        4.07      2.78 o 
  -3  -2  11      134.83      132.34      5.96 o 
  -2  -2  11      498.84      467.41     15.12 o 
  -1  -2  11       23.69       23.67      2.06 o 
   0  -2  11      137.61      146.35      4.46 o 
   1  -2  11      126.31       95.85      4.83 o 
   2  -2  11       80.77       91.52      3.78 o 
   3  -2  11     1145.18     1258.87     26.06 o 
   4  -2  11       21.45       18.62      2.21 o 
   5  -2  11        0.48        0.57      1.42 o 
   6  -2  11        0.93        0.91      1.60 o 
   7  -2  11        0.00        1.12      4.43 o 
   8  -2  11       16.48       15.76      8.39 o 
  -8  -1  11        7.42        8.19      3.77 o 
  -7  -1  11       60.77       52.99      6.08 o 
  -6  -1  11        3.72        6.75      3.21 o 
  -5  -1  11      576.80      558.81     17.36 o 
  -4  -1  11      225.02      219.16      6.59 o 
  -3  -1  11        2.08        0.62      1.22 o 
  -2  -1  11      120.82      139.76      4.44 o 
  -1  -1  11     1898.06     2155.41     38.43 o 
   0  -1  11     2243.48     2400.60     44.77 o 
   1  -1  11      244.56      221.83      6.77 o 
   2  -1  11      396.14      380.84      8.17 o 
   3  -1  11      876.18      904.69     16.67 o 
   4  -1  11       13.43       12.35      1.85 o 
   5  -1  11      115.86      122.05      5.08 o 
   6  -1  11       53.01       57.31      4.95 o 
   7  -1  11     1385.32     1554.21     23.30 o 
   8  -1  11        9.07        4.41      3.17 o 
  -8   0  11        2.18       -2.84      2.84 o 
  -7   0  11      113.32       89.05      7.40 o 
  -6   0  11       11.80       10.31      5.83 o 
  -5   0  11        0.02        1.67      1.45 o 
  -4   0  11       30.70       32.61      2.70 o 
  -3   0  11        4.77        7.36      1.42 o 
  -2   0  11        1.23        0.63      1.03 o 
  -1   0  11     1006.38     1127.07     26.04 o 
   0   0  11      330.85      307.57      7.38 o 
   1   0  11      169.14      148.23      4.79 o 
   2   0  11        1.18        1.01      0.98 o 
   3   0  11      545.01      607.62     11.67 o 
   4   0  11      275.21      277.23      8.02 o 
   5   0  11      172.31      162.90      5.81 o 
   6   0  11      108.51      111.43      5.44 o 
   7   0  11      537.23      580.60     14.38 o 
   8   0  11        0.93        2.19      2.22 o 
  -8   1  11       27.73       30.63      9.59 o 
  -7   1  11       11.15       14.92      5.49 o 
  -6   1  11      194.06      180.50      9.91 o 
  -5   1  11      411.15      420.71     12.22 o 
  -4   1  11       21.61       20.29      2.22 o 
  -3   1  11       22.24       22.52      2.17 o 
  -2   1  11      952.20     1203.44     32.37 o 
  -1   1  11      446.05      485.19     10.22 o 
   0   1  11      941.94      982.69     30.89 o 
   1   1  11      219.34      217.38      6.81 o 
   2   1  11      609.15      677.59      9.69 o 
   3   1  11     1100.73     1263.24     30.93 o 
   4   1  11        1.46        1.87      1.45 o 
   5   1  11      101.10       89.91      5.27 o 
   6   1  11      329.02      327.72      9.60 o 
   7   1  11      535.97      532.71     33.65 o 
   8   1  11       18.86       23.06      4.83 o 
  -7   2  11       23.15       25.36      6.10 o 
  -6   2  11       24.92       22.02      4.41 o 
  -5   2  11       21.86       22.50      3.71 o 
  -4   2  11      130.06      130.51      6.48 o 
  -3   2  11      141.86      141.49      4.41 o 
  -2   2  11      167.75      180.54      4.11 o 
  -1   2  11      238.27      276.09      7.86 o 
   0   2  11      387.78      454.93     12.61 o 
   1   2  11      389.79      383.60      8.65 o 
   2   2  11       13.56       18.33      2.13 o 
   3   2  11      866.11      973.23     24.31 o 
   4   2  11       36.66       36.55      2.91 o 
   5   2  11        7.77        4.13      1.90 o 
   6   2  11      164.46      162.44      6.23 o 
   7   2  11       78.57       67.17      4.96 o 
   8   2  11      120.12      108.64     10.06 o 
  -7   3  11       15.16       18.14      5.32 o 
  -6   3  11        5.98        2.64      5.62 o 
  -5   3  11      163.32      164.59     12.82 o 
  -4   3  11     2549.45     2798.00     72.27 o 
  -3   3  11      163.38      155.49      6.01 o 
  -2   3  11      124.81      120.62      3.51 o 
  -1   3  11       61.91       48.21      4.02 o 
   0   3  11        0.76        1.23      1.40 o 
   1   3  11       80.26       76.49      4.15 o 
   2   3  11       52.97       47.79      2.85 o 
   3   3  11      204.61      173.61      5.35 o 
   4   3  11        8.79       11.44      2.13 o 
   5   3  11      100.48       98.77      4.82 o 
   6   3  11      268.92      246.74      9.40 o 
   7   3  11       69.61       84.61      8.71 o 
   8   3  11      932.73      926.45     58.59 o 
  -7   4  11      112.80      112.77     12.62 o 
  -6   4  11       14.55       17.01      3.55 o 
  -5   4  11       53.81       45.40      7.58 o 
  -4   4  11      152.75      138.49     10.34 o 
  -3   4  11      651.95      677.14     15.56 o 
  -2   4  11       21.01       21.72      3.00 o 
  -1   4  11      633.92      626.01     16.93 o 
   0   4  11        8.15        8.02      2.08 o 
   1   4  11       13.79       11.49      1.70 o 
   2   4  11       23.05       22.26      2.23 o 
   3   4  11      108.91      106.96      4.18 o 
   4   4  11      126.92      134.07      6.12 o 
   5   4  11      140.62      147.04      8.46 o 
   6   4  11      115.57      114.46     10.12 o 
   7   4  11        9.43        3.26      2.88 o 
   8   4  11       91.97       68.49      9.01 o 
  -6   5  11       18.21       19.81      7.41 o 
  -5   5  11        8.02        9.85      5.25 o 
  -4   5  11        0.18        2.65      4.29 o 
  -3   5  11      278.33      278.63     12.35 o 
  -2   5  11      969.50      959.67     23.57 o 
  -1   5  11       98.00       95.85      5.14 o 
   0   5  11      304.97      297.21      8.19 o 
   1   5  11       23.43       24.03      2.27 o 
   2   5  11        6.01        8.08      1.94 o 
   3   5  11      152.64      152.79      7.09 o 
   4   5  11      304.69      316.56      9.39 o 
   5   5  11      100.86       94.64      6.44 o 
   6   5  11        1.99        0.27      2.00 o 
   7   5  11        0.04       -0.70      3.11 o 
   8   5  11      104.04      118.88      8.96 o 
  -6   6  11      147.52      155.18     18.08 o 
  -5   6  11       68.64       70.67     21.05 o 
  -4   6  11       12.05        7.86      2.72 o 
  -3   6  11       46.96       50.17      8.65 o 
  -2   6  11      567.44      602.29     26.55 o 
  -1   6  11      116.36      110.93      6.79 o 
   0   6  11      358.48      373.89     10.86 o 
   1   6  11      146.80      153.47     11.39 o 
   2   6  11       95.37       84.05      5.52 o 
   3   6  11        5.10        4.43      1.43 o 
   4   6  11        6.37        4.39      3.25 o 
   5   6  11      477.01      521.04     22.45 o 
   6   6  11       71.15       76.73      6.62 o 
   7   6  11       87.31      103.49      8.09 o 
  -5   7  11       29.63       29.97      6.52 o 
  -4   7  11       48.06       54.92     23.16 o 
  -3   7  11        0.12        0.22      3.51 o 
  -2   7  11       69.74       62.18     16.76 o 
  -1   7  11      187.98      181.93     12.24 o 
   0   7  11        0.34        0.59      3.24 o 
   1   7  11       73.22       81.51      9.55 o 
   2   7  11       12.73       11.39      2.28 o 
   3   7  11       76.06       69.17      9.07 o 
   4   7  11      144.51      148.49      7.65 o 
   5   7  11       57.10       58.97      6.22 o 
   6   7  11       88.40       81.67      7.40 o 
   7   7  11       24.13       17.62      4.81 o 
  -4   8  11       10.45        4.97      7.07 o 
  -3   8  11      119.56      100.98     11.92 o 
  -2   8  11     2218.63     2587.76     49.62 o 
  -1   8  11       40.18       43.89      6.69 o 
   0   8  11      179.25      178.82     12.90 o 
   1   8  11      466.78      463.11     26.85 o 
   2   8  11      361.42      324.81     17.11 o 
   3   8  11       51.33       46.66      9.27 o 
   4   8  11       11.94        9.83      5.50 o 
   5   8  11       51.15       46.30      8.02 o 
   6   8  11      197.35      196.80     13.77 o 
   0   9  11       32.97       38.88      7.91 o 
   1   9  11        5.58        2.00      2.89 o 
   2   9  11       99.86       93.91     23.27 o 
   3   9  11       11.06       13.32      5.14 o 
   4   9  11        8.09       12.09      5.78 o 
   0  10  11        7.62        0.98      3.78 o 
   1  10  11       19.98       37.27      9.26 o 
   2  10  11       28.21       17.63      9.92 o 
  -3  -9  12        8.04       11.79      6.28 o 
  -2  -9  12        0.73        4.39      4.79 o 
  -1  -9  12        7.10        3.08      4.55 o 
   0  -9  12       10.43       13.97      6.14 o 
   1  -9  12       63.35       64.12      8.69 o 
   2  -9  12       75.51       94.42     11.13 o 
  -5  -8  12        1.83       -3.09      3.70 o 
  -4  -8  12        6.91        0.27      3.86 o 
  -3  -8  12        2.24        6.03      5.63 o 
  -2  -8  12        2.15        1.72      3.93 o 
  -1  -8  12        0.47       -0.72      3.10 o 
   0  -8  12        8.94        5.00      3.10 o 
   1  -8  12        1.02        4.05      3.02 o 
   2  -8  12       51.22       61.45      6.59 o 
   3  -8  12        0.05        0.84      3.08 o 
  -6  -7  12       34.44       44.73      8.59 o 
  -5  -7  12        0.69        1.16      3.76 o 
  -4  -7  12       45.03       44.58      7.56 o 
  -3  -7  12      167.98      162.66     10.60 o 
  -2  -7  12      586.84      553.60     29.30 o 
  -1  -7  12      179.70      173.07      8.10 o 
   0  -7  12        1.89        1.69      2.60 o 
   1  -7  12       92.49       93.01      6.33 o 
   2  -7  12        0.70        0.18      2.34 o 
   3  -7  12        0.57       -2.88      2.88 o 
   4  -7  12       20.39       27.37      5.65 o 
   5  -7  12      130.21      127.32     20.05 o 
  -6  -6  12       54.24       45.62      5.92 o 
  -5  -6  12        2.91        9.89      4.82 o 
  -4  -6  12       45.65       43.63      6.69 o 
  -3  -6  12       20.42       10.03      2.97 o 
  -2  -6  12       96.13       88.99      5.91 o 
  -1  -6  12       48.18       39.50      4.55 o 
   0  -6  12       54.07       37.37      4.43 o 
   1  -6  12       56.57       52.20      4.98 o 
   2  -6  12        1.24       -2.78      2.78 o 
   3  -6  12      208.85      202.89     10.56 o 
   4  -6  12        3.08        2.58      3.48 o 
   5  -6  12       19.78       19.84      4.87 o 
   6  -6  12        1.31        2.38      3.60 o 
  -7  -5  12       12.86        4.71      2.91 o 
  -6  -5  12       97.86       90.04      7.13 o 
  -5  -5  12      827.51      800.30     35.23 o 
  -4  -5  12      154.64      144.05      6.19 o 
  -3  -5  12      152.94      141.69      5.56 o 
  -2  -5  12        3.14        1.54      1.98 o 
  -1  -5  12       35.37       32.73      3.88 o 
   0  -5  12      120.15       84.93      5.15 o 
   1  -5  12       88.27       78.47      5.36 o 
   2  -5  12        7.89        4.51      2.24 o 
   3  -5  12       90.62       88.56      6.33 o 
   4  -5  12       16.09       11.04      2.63 o 
   5  -5  12      538.04      575.41     25.98 o 
   6  -5  12        6.55        7.83      4.19 o 
  -7  -4  12       67.70       65.12      8.78 o 
  -6  -4  12      160.73      170.53      8.21 o 
  -5  -4  12      548.95      594.47     20.59 o 
  -4  -4  12      150.71      146.50      5.90 o 
  -3  -4  12        7.34        5.95      2.02 o 
  -2  -4  12       99.10       85.15      4.89 o 
  -1  -4  12      264.34      264.24      6.42 o 
   0  -4  12      166.50      174.86      6.65 o 
   1  -4  12        0.60        2.24      1.88 o 
   2  -4  12       49.63       48.65      4.29 o 
   3  -4  12       34.74       32.70      3.78 o 
   4  -4  12      170.47      188.68      8.78 o 
   5  -4  12       40.57       33.10      5.27 o 
   6  -4  12       29.91       35.20      6.15 o 
   7  -4  12     1095.10     1240.24     48.19 o 
  -7  -3  12       98.02      100.40     10.53 o 
  -6  -3  12       26.31       26.18      3.65 o 
  -5  -3  12       69.96       69.19      4.57 o 
  -4  -3  12     2675.47     2752.77     84.43 o 
  -3  -3  12      275.58      263.84      6.93 o 
  -2  -3  12      520.37      490.39     16.94 o 
  -1  -3  12      172.29      181.47      5.14 o 
   0  -3  12     1507.35     1653.43     70.51 o 
   1  -3  12      293.69      314.96      6.54 o 
   2  -3  12       69.76       70.76      3.21 o 
   3  -3  12      170.41      169.49      8.02 o 
   4  -3  12      552.47      585.67     16.82 o 
   5  -3  12        4.06        0.15      2.47 o 
   6  -3  12       56.84       58.84      8.11 o 
   7  -3  12       43.27       34.83      7.62 o 
  -8  -2  12       36.56       29.60      5.33 o 
  -7  -2  12       31.53       37.54      5.24 o 
  -6  -2  12        0.03        0.72      1.94 o 
  -5  -2  12        4.59        1.72      1.47 o 
  -4  -2  12       30.45       29.43      3.07 o 
  -3  -2  12      838.80      887.12     18.51 o 
  -2  -2  12      189.89      179.72      7.08 o 
  -1  -2  12        2.37        0.91      1.29 o 
   0  -2  12      211.34      194.91      5.45 o 
   1  -2  12       65.64       63.46      3.83 o 
   2  -2  12      192.08      192.81      6.62 o 
   3  -2  12      451.57      501.40     12.52 o 
   4  -2  12       14.67       13.05      2.24 o 
   5  -2  12        1.83        1.78      1.62 o 
   6  -2  12       56.56       64.42      5.35 o 
   7  -2  12      116.28      126.35     10.51 o 
   8  -2  12       31.38       33.81     12.19 o 
  -8  -1  12      134.02      150.05     10.94 o 
  -7  -1  12      192.12      209.72     11.40 o 
  -6  -1  12       22.13       25.99      3.87 o 
  -5  -1  12      120.38      107.22      5.53 o 
  -4  -1  12     1070.08     1040.87     30.31 o 
  -3  -1  12      939.78      955.57     30.09 o 
  -2  -1  12       16.83       15.25      1.99 o 
  -1  -1  12      107.03       98.47      3.52 o 
   0  -1  12       91.57       88.38      5.92 o 
   1  -1  12       82.93       75.83      4.63 o 
   2  -1  12      130.69      141.75      5.37 o 
   3  -1  12        0.02        0.04      1.36 o 
   4  -1  12        0.89       -0.19      1.38 o 
   5  -1  12       91.02       93.21      4.74 o 
   6  -1  12       25.30       24.72      4.08 o 
   7  -1  12      389.63      399.46     18.77 o 
   8  -1  12      143.00      140.12      8.93 o 
  -8   0  12      147.99      161.91     15.08 o 
  -7   0  12      347.50      359.09     14.30 o 
  -6   0  12        8.81        3.78      2.52 o 
  -5   0  12      191.03      171.34     14.87 o 
  -4   0  12       26.43       25.70      2.60 o 
  -3   0  12      223.10      239.69      8.82 o 
  -2   0  12      146.84      148.51      4.67 o 
  -1   0  12      289.68      262.83      6.15 o 
   0   0  12      129.07      164.12      4.77 o 
   1   0  12      455.99      453.78     10.97 o 
   2   0  12      837.59      875.88     24.05 o 
   3   0  12       87.72       76.47      4.96 o 
   4   0  12       31.14       30.10      2.83 o 
   5   0  12      476.40      517.28     12.52 o 
   6   0  12      121.63      122.05      5.60 o 
   7   0  12      175.70      182.91      9.26 o 
   8   0  12        7.55        9.25      3.52 o 
  -7   1  12       12.60       15.53      4.60 o 
  -6   1  12      107.81      103.84     10.49 o 
  -5   1  12      250.79      261.58      9.98 o 
  -4   1  12       57.29       53.19      3.62 o 
  -3   1  12      169.18      165.51      5.07 o 
  -2   1  12      437.10      446.77      8.16 o 
  -1   1  12      687.92      726.12     18.85 o 
   0   1  12     2164.40     2456.17     63.29 o 
   1   1  12      139.12      157.96      5.29 o 
   2   1  12      909.06      949.45     22.97 o 
   3   1  12      403.65      460.06      9.12 o 
   4   1  12        0.34        1.29      1.36 o 
   5   1  12        9.17        9.01      2.48 o 
   6   1  12      759.12      797.77     27.97 o 
   7   1  12      454.05      477.60     26.29 o 
   8   1  12       29.78       34.10      5.11 o 
  -7   2  12       24.61       13.44      5.92 o 
  -6   2  12        1.12        0.45      1.82 o 
  -5   2  12      226.83      216.76     14.85 o 
  -4   2  12       23.50       20.61      4.85 o 
  -3   2  12        4.74        5.27      1.55 o 
  -2   2  12      527.78      546.67     10.86 o 
  -1   2  12       27.67       19.85      2.55 o 
   0   2  12        5.77        6.16      1.77 o 
   1   2  12      578.64      607.18     12.48 o 
   2   2  12       37.40       24.98      2.36 o 
   3   2  12       79.02       80.09      4.01 o 
   4   2  12       27.07       27.38      2.76 o 
   5   2  12       50.95       54.03      3.93 o 
   6   2  12      484.00      490.39     24.71 o 
   7   2  12       24.46       24.93      3.90 o 
   8   2  12       26.61       41.99      8.52 o 
  -7   3  12       60.63       55.92      8.90 o 
  -6   3  12       50.95       53.49      8.61 o 
  -5   3  12       74.12       76.10      9.50 o 
  -4   3  12      628.23      621.67     27.04 o 
  -3   3  12       86.73       86.05      5.26 o 
  -2   3  12       34.66       36.57      3.53 o 
  -1   3  12      468.39      483.51     11.19 o 
   0   3  12      205.67      200.69      6.99 o 
   1   3  12      203.79      223.73      9.72 o 
   2   3  12        9.63        7.22      1.77 o 
   3   3  12       19.73       20.23      2.33 o 
   4   3  12      138.56      121.58      4.82 o 
   5   3  12        0.38        1.79      2.00 o 
   6   3  12       24.16       22.58      3.72 o 
   7   3  12        7.85        2.80      4.29 o 
   8   3  12      435.57      427.08     32.58 o 
  -7   4  12       25.07       18.43      6.08 o 
  -6   4  12       35.40       42.29      7.10 o 
  -5   4  12      127.75      121.57     12.71 o 
  -4   4  12      242.39      234.02     12.45 o 
  -3   4  12       61.82       58.68      4.30 o 
  -2   4  12     2086.89     2167.07     39.39 o 
  -1   4  12      406.44      432.04     13.48 o 
   0   4  12      330.76      336.92     10.36 o 
   1   4  12       97.09       94.93      3.45 o 
   2   4  12       96.49      106.68      6.58 o 
   3   4  12        3.64        2.14      1.57 o 
   4   4  12        1.74        0.30      1.57 o 
   5   4  12        7.90       10.89      3.16 o 
   6   4  12       41.45       42.54      4.82 o 
   7   4  12       98.83       88.66      9.44 o 
   8   4  12       17.14        4.11      5.91 o 
  -6   5  12       21.94       27.17      9.53 o 
  -5   5  12       31.40       25.81      5.40 o 
  -4   5  12       76.96       91.27     10.79 o 
  -3   5  12      255.82      248.64     12.05 o 
  -2   5  12     1503.20     1567.05     35.37 o 
  -1   5  12      371.38      373.42     13.89 o 
   0   5  12      856.77      859.30     18.46 o 
   1   5  12       64.91       62.26      4.82 o 
   2   5  12      179.58      192.51      6.19 o 
   3   5  12       50.97       50.61      4.50 o 
   4   5  12       59.98       59.39      4.95 o 
   5   5  12       20.04       17.03      3.54 o 
   6   5  12        0.98       -0.64      2.02 o 
   7   5  12       38.85       33.47      5.44 o 
  -5   6  12      199.89      215.43     21.83 o 
  -4   6  12        9.45        3.60      5.41 o 
  -3   6  12      103.59      109.21     12.39 o 
  -2   6  12      130.28      130.94      6.17 o 
  -1   6  12      997.34     1050.55     48.82 o 
   0   6  12        0.08        1.08      2.27 o 
   1   6  12        6.57        4.56      3.56 o 
   2   6  12       50.58       41.40      6.40 o 
   3   6  12       79.26       73.63      5.66 o 
   4   6  12        0.60       -0.35      2.03 o 
   5   6  12        1.51        1.88      2.68 o 
   6   6  12       37.85       45.33      5.70 o 
   7   6  12        2.17        1.31      3.04 o 
  -5   7  12       26.66       24.25      7.12 o 
  -4   7  12       27.78       27.75      6.05 o 
  -3   7  12        9.44        5.29      2.18 o 
  -2   7  12      102.99       75.31      9.47 o 
  -1   7  12        7.44        1.68      2.82 o 
   0   7  12      198.21      190.09     12.64 o 
   1   7  12      130.07      150.06     13.07 o 
   2   7  12      228.93      222.91     12.13 o 
   3   7  12        2.37        2.52      2.54 o 
   4   7  12       10.73       13.76      4.66 o 
   5   7  12       20.48       24.40      4.57 o 
   6   7  12      257.99      300.46     16.17 o 
  -4   8  12       14.49       18.91      8.83 o 
  -3   8  12      218.39      219.52     19.12 o 
  -2   8  12      577.22      637.86     26.35 o 
  -1   8  12       37.49       30.03      5.51 o 
   0   8  12      197.22      194.53     14.22 o 
   1   8  12       16.94       12.33      3.10 o 
   2   8  12      206.05      170.79     14.09 o 
   3   8  12       13.49       12.53      3.29 o 
   4   8  12       14.48       12.61      4.90 o 
   5   8  12        4.64        9.44      6.21 o 
   6   8  12      236.91      290.30     16.05 o 
   0   9  12        0.91       -0.01      3.36 o 
   1   9  12       51.96       35.96      7.05 o 
   2   9  12        8.31        4.50      3.03 o 
   3   9  12      119.71      120.19     11.57 o 
   4   9  12       13.26       13.02      5.68 o 
  -2  -9  13      102.43      124.30     11.22 o 
  -1  -9  13        1.89       -0.14      5.23 o 
   0  -9  13        0.85       -2.25      3.62 o 
   1  -9  13       30.96       21.46      6.59 o 
  -4  -8  13        0.43        1.23      3.71 o 
  -3  -8  13        0.16        3.31      4.24 o 
  -2  -8  13        0.78        3.69      4.36 o 
  -1  -8  13        7.12        0.17      3.37 o 
   0  -8  13        0.01       -2.35      2.35 o 
   1  -8  13       13.71       17.08      4.96 o 
   2  -8  13        1.62        7.25      3.57 o 
   3  -8  13        1.20        0.20      2.63 o 
  -5  -7  13       46.88       56.31      8.76 o 
  -4  -7  13       82.11       68.58      8.78 o 
  -3  -7  13       37.29       44.92      7.18 o 
  -2  -7  13      195.77      195.59     11.26 o 
  -1  -7  13       45.56       34.67      4.35 o 
   0  -7  13        0.03        0.95      2.46 o 
   1  -7  13       12.97       12.58      4.35 o 
   2  -7  13       32.94       30.10      4.95 o 
   3  -7  13        0.71       -1.00      3.09 o 
   4  -7  13       40.21       47.32      7.49 o 
  -6  -6  13       20.76       18.25      5.27 o 
  -5  -6  13        8.67       14.68      8.05 o 
  -4  -6  13        0.05        3.11      3.18 o 
  -3  -6  13       25.86       20.07      3.95 o 
  -2  -6  13      450.14      449.59     13.26 o 
  -1  -6  13       38.18       27.26      4.14 o 
   0  -6  13      322.58      288.22     10.58 o 
   1  -6  13       25.40       20.49      3.81 o 
   2  -6  13        1.21        0.55      2.23 o 
   3  -6  13       20.52       18.03      3.35 o 
   4  -6  13      133.57      132.16     13.15 o 
   5  -6  13       11.68        6.00      3.68 o 
  -7  -5  13      430.69      591.24     27.44 o 
  -6  -5  13      249.50      287.27     11.64 o 
  -5  -5  13        0.65        0.92      1.91 o 
  -4  -5  13      243.16      244.39      8.51 o 
  -3  -5  13     1675.53     1686.04     48.30 o 
  -2  -5  13      176.15      182.21     12.24 o 
  -1  -5  13        3.98        2.55      2.51 o 
   0  -5  13       53.00       51.40      4.57 o 
   1  -5  13       99.59       87.96      5.61 o 
   2  -5  13      139.18      132.66      6.92 o 
   3  -5  13      102.80       98.12      6.80 o 
   4  -5  13      217.79      198.70     23.23 o 
   5  -5  13      445.77      513.12     28.33 o 
   6  -5  13        0.49        0.93      2.12 o 
  -7  -4  13        0.00        0.83      3.51 o 
  -6  -4  13      278.86      315.58     11.38 o 
  -5  -4  13       11.75        6.42      2.90 o 
  -4  -4  13      338.47      337.10     14.45 o 
  -3  -4  13      436.71      437.85     11.58 o 
  -2  -4  13       14.03       12.69      2.22 o 
  -1  -4  13        3.08        5.74      1.87 o 
   0  -4  13        0.41        0.33      1.77 o 
   1  -4  13       45.66       43.39      4.13 o 
   2  -4  13       88.42       98.04      7.00 o 
   3  -4  13        0.07        0.78      1.25 o 
   4  -4  13       30.85       30.23      3.68 o 
   5  -4  13       30.17       34.29     10.07 o 
   6  -4  13       18.11       10.61      4.48 o 
   7  -4  13       24.68       20.28      7.48 o 
  -7  -3  13       30.93       34.55      5.79 o 
  -6  -3  13      398.81      409.00     13.53 o 
  -5  -3  13      308.75      322.59     12.03 o 
  -4  -3  13     1144.46     1155.83     35.71 o 
  -3  -3  13     1222.18     1257.32     21.70 o 
  -2  -3  13      493.17      472.45     10.35 o 
  -1  -3  13      163.38      159.21      4.96 o 
   0  -3  13     1358.65     1399.87     26.62 o 
   1  -3  13      570.10      595.53     19.72 o 
   2  -3  13        3.31        5.78      1.60 o 
   3  -3  13        3.46        2.85      2.23 o 
   4  -3  13      765.31      790.20     27.88 o 
   5  -3  13        6.73        3.10      2.33 o 
   6  -3  13      160.02      164.82     15.06 o 
   7  -3  13      182.58      190.68     13.88 o 
  -7  -2  13       10.05        6.33      4.75 o 
  -6  -2  13      134.85      152.26     10.45 o 
  -5  -2  13       22.21       18.64      2.72 o 
  -4  -2  13      253.34      249.37     10.58 o 
  -3  -2  13      330.90      319.04     15.91 o 
  -2  -2  13      581.61      577.76     16.00 o 
  -1  -2  13        7.26        6.60      1.74 o 
   0  -2  13       70.89       86.99      3.79 o 
   1  -2  13      187.78      215.03      6.81 o 
   2  -2  13        9.46       11.07      1.72 o 
   3  -2  13        0.40        0.49      0.86 o 
   4  -2  13      194.65      222.72      7.01 o 
   5  -2  13       67.35       75.16      4.77 o 
   6  -2  13       22.16       18.32      4.87 o 
   7  -2  13        3.42        4.35      4.02 o 
   8  -2  13      202.38      192.35     18.90 o 
  -7  -1  13      169.12      142.37     11.03 o 
  -6  -1  13      174.05      177.08     11.11 o 
  -5  -1  13      505.24      495.34     12.74 o 
  -4  -1  13      719.56      767.88     15.13 o 
  -3  -1  13      222.15      224.15      6.09 o 
  -2  -1  13      150.52      138.54      6.70 o 
  -1  -1  13       10.84       19.19      2.15 o 
   0  -1  13      126.83      140.38      4.64 o 
   1  -1  13      448.16      435.68     26.21 o 
   2  -1  13      585.11      630.95     14.49 o 
   3  -1  13      125.71      118.30      5.85 o 
   4  -1  13      573.12      643.44     15.34 o 
   5  -1  13     1201.75     1245.78     33.60 o 
   6  -1  13       12.27       11.37      3.26 o 
   7  -1  13       16.63       16.35      5.98 o 
   8  -1  13      324.16      326.70     24.58 o 
  -7   0  13       31.09       28.23      6.81 o 
  -6   0  13       23.38       25.12      3.77 o 
  -5   0  13      153.78      154.33      8.48 o 
  -4   0  13       90.62       80.13      4.26 o 
  -3   0  13       11.17       12.47      2.14 o 
  -2   0  13        0.00        1.49      1.07 o 
  -1   0  13      152.21      137.74      4.46 o 
   0   0  13      190.96      187.06      5.23 o 
   1   0  13       14.66       16.74      1.95 o 
   2   0  13      148.24      144.39      6.11 o 
   3   0  13        1.88        1.22      1.11 o 
   4   0  13       81.64       79.46      4.01 o 
   5   0  13       74.57       77.39      5.20 o 
   6   0  13      211.73      202.75      8.13 o 
   7   0  13       19.55       16.53      4.49 o 
   8   0  13        2.41       -0.05      2.19 o 
  -7   1  13       28.83       27.93      6.12 o 
  -6   1  13        1.22        1.92      2.74 o 
  -5   1  13      151.55      140.32     12.14 o 
  -4   1  13       25.45       26.25      2.81 o 
  -3   1  13       10.99       13.22      1.85 o 
  -2   1  13       14.34       12.41      1.85 o 
  -1   1  13        1.55        0.73      0.70 o 
   0   1  13      329.03      299.68      7.58 o 
   1   1  13      271.22      269.39      9.76 o 
   2   1  13       27.54       22.24      2.79 o 
   3   1  13       19.84       17.62      2.45 o 
   4   1  13      247.50      253.75     10.37 o 
   5   1  13      227.84      231.17      9.36 o 
   6   1  13      318.41      330.01     19.56 o 
   7   1  13        9.36       11.89      5.27 o 
   8   1  13        0.21        4.80      2.82 o 
  -7   2  13      126.93      127.83     13.18 o 
  -6   2  13      181.73      172.63     15.57 o 
  -5   2  13      161.98      163.84     12.85 o 
  -4   2  13      327.66      308.84     16.05 o 
  -3   2  13        3.66        1.18      1.40 o 
  -2   2  13      322.81      321.96     12.27 o 
  -1   2  13      141.63      145.73      5.66 o 
   0   2  13        1.70        3.70      1.73 o 
   1   2  13       15.26       12.91      1.52 o 
   2   2  13     1079.14     1109.92     25.44 o 
   3   2  13       74.37       66.97      4.42 o 
   4   2  13        2.75        3.48      1.83 o 
   5   2  13       15.97       17.22      2.86 o 
   6   2  13      120.32      108.40      6.31 o 
   7   2  13        0.62        1.34      2.71 o 
   8   2  13        7.04        5.83      3.98 o 
  -7   3  13        3.24        2.29      2.97 o 
  -6   3  13       16.63       17.62      5.00 o 
  -5   3  13       43.71       49.01      7.52 o 
  -4   3  13       12.01       10.92      3.29 o 
  -3   3  13        1.54        3.85      1.88 o 
  -2   3  13       51.80       41.80      5.03 o 
  -1   3  13      106.03       97.56      4.85 o 
   0   3  13        3.20        1.38      1.66 o 
   1   3  13      248.92      232.29      9.28 o 
   2   3  13      226.15      216.71      9.54 o 
   3   3  13      190.30      194.29      8.91 o 
   4   3  13       13.00       10.68      2.28 o 
   5   3  13      220.69      240.00      7.07 o 
   6   3  13       37.04       39.47      4.83 o 
   7   3  13      156.33      142.17     10.80 o 
   8   3  13       19.32        8.10      6.64 o 
  -6   4  13        1.74       -0.18      3.17 o 
  -5   4  13      458.91      450.60     20.68 o 
  -4   4  13       31.17       27.34      5.13 o 
  -3   4  13        6.98        6.30      1.96 o 
  -2   4  13     2365.05     2324.85     94.50 o 
  -1   4  13     2706.34     2826.79    102.70 o 
   0   4  13       52.86       48.06      3.85 o 
   1   4  13      136.02      130.64      6.36 o 
   2   4  13      101.33      105.72      4.23 o 
   3   4  13      186.43      145.22      5.28 o 
   4   4  13       87.27       78.50      5.25 o 
   5   4  13       41.98       34.20      4.33 o 
   6   4  13       83.06       86.72      6.54 o 
   7   4  13       46.82       47.62      6.29 o 
   8   4  13       67.21       61.27      8.69 o 
  -6   5  13      100.70      102.68     13.10 o 
  -5   5  13        9.65        9.44      3.88 o 
  -4   5  13        2.29        3.76      3.63 o 
  -3   5  13       44.52       48.48      8.26 o 
  -2   5  13      318.18      329.03     11.23 o 
  -1   5  13     1152.30     1176.44     27.34 o 
   0   5  13        0.41       -0.26      1.76 o 
   1   5  13      356.40      375.92     11.18 o 
   2   5  13       29.49       31.74      7.06 o 
   3   5  13      148.58      129.61      6.71 o 
   4   5  13       16.07       14.30      3.34 o 
   5   5  13      241.29      229.34      9.61 o 
   6   5  13       60.19       64.60      7.59 o 
   7   5  13       29.33       33.11      5.43 o 
  -5   6  13      274.36      222.12     28.68 o 
  -4   6  13        3.62        1.60      2.97 o 
  -3   6  13       18.25       13.16      4.47 o 
  -2   6  13       77.03       83.99      7.96 o 
  -1   6  13     1727.79     1778.85     72.03 o 
   0   6  13      158.39      147.65     10.08 o 
   1   6  13       55.06       46.65      6.96 o 
   2   6  13        0.06       -0.08      2.31 o 
   3   6  13      268.35      202.51     13.18 o 
   4   6  13        0.02        1.43      2.62 o 
   5   6  13        0.73        1.06      2.33 o 
   6   6  13      423.37      448.46     21.89 o 
   7   6  13      249.37      263.24     18.01 o 
  -4   7  13        4.73        2.70      3.45 o 
  -3   7  13       75.56       68.72     14.41 o 
  -2   7  13       37.70       36.82     10.32 o 
  -1   7  13       45.83       46.17      7.42 o 
   0   7  13       41.88       41.85      6.72 o 
   1   7  13        1.41        7.94      6.24 o 
   2   7  13       68.21       54.91      7.56 o 
   3   7  13        3.89        1.32      3.55 o 
   4   7  13       43.62       47.68      6.94 o 
   5   7  13       19.65       19.46      5.42 o 
   6   7  13        2.34        2.55      4.88 o 
  -3   8  13      100.87      116.48     13.58 o 
  -2   8  13       10.82       15.03      6.65 o 
  -1   8  13        4.08        1.70      2.12 o 
   0   8  13       16.79       16.25      5.59 o 
   1   8  13      206.43      223.29     29.93 o 
   2   8  13       37.14       28.67      6.14 o 
   3   8  13      330.62      337.54     25.08 o 
   4   8  13       10.60        6.69      5.32 o 
   5   8  13        8.84        4.58      4.60 o 
   0   9  13      120.40      119.40     11.55 o 
   1   9  13      188.07      172.89     28.50 o 
   2   9  13      140.12      132.62     16.82 o 
   3   9  13      118.04      132.41     13.97 o 
   4   9  13        6.53       15.71      9.17 o 
  -1  -9  14       53.72       59.15      9.03 o 
   0  -9  14       27.07       45.17      7.99 o 
  -4  -8  14       22.14       18.86      8.90 o 
  -3  -8  14        0.01        0.48      5.46 o 
  -2  -8  14        0.82       -2.56      3.93 o 
  -1  -8  14        2.71        0.75      3.88 o 
   0  -8  14       11.26        9.95      3.94 o 
   1  -8  14        3.13        3.27      2.95 o 
   2  -8  14       22.22       26.24      5.36 o 
   3  -8  14       63.72       52.50      8.15 o 
  -5  -7  14       30.39       36.58      7.66 o 
  -4  -7  14      199.39      189.20     12.78 o 
  -3  -7  14      419.20      404.23     28.34 o 
  -2  -7  14       87.52       88.30      6.60 o 
  -1  -7  14       69.10       75.96      6.14 o 
   0  -7  14        0.06        1.00      2.23 o 
   1  -7  14      100.88       89.44      6.81 o 
   2  -7  14       96.18      106.13      7.58 o 
   3  -7  14        0.53       -0.71      2.12 o 
   4  -7  14       75.74       83.41     14.33 o 
  -6  -6  14        7.87       10.87      5.39 o 
  -5  -6  14        4.47        2.08      4.05 o 
  -4  -6  14       15.39       12.04      4.65 o 
  -3  -6  14       15.71       15.36      3.56 o 
  -2  -6  14       15.52       10.58      4.51 o 
  -1  -6  14       77.46       67.11      5.78 o 
   0  -6  14      285.88      253.14     10.00 o 
   1  -6  14       55.72       46.89      5.91 o 
   2  -6  14       45.66       52.54      6.94 o 
   3  -6  14      141.46      133.20      9.21 o 
   4  -6  14        4.08        3.99      3.19 o 
   5  -6  14       67.30       62.55      9.72 o 
  -6  -5  14       27.92       29.55      5.31 o 
  -5  -5  14       18.77       15.92      4.39 o 
  -4  -5  14      285.70      300.02     12.67 o 
  -3  -5  14     2424.70     2568.68     36.15 o 
  -2  -5  14        3.10        4.28      4.59 o 
  -1  -5  14        0.57        1.22      2.11 o 
   0  -5  14      493.55      519.20     23.24 o 
   1  -5  14      233.63      270.82      9.17 o 
   2  -5  14       61.54       54.55      5.03 o 
   3  -5  14       87.16       86.41      6.24 o 
   4  -5  14       61.48       53.06      5.66 o 
   5  -5  14       21.63       19.28      5.27 o 
   6  -5  14        0.04        2.31      3.31 o 
  -7  -4  14       26.87       20.50      6.46 o 
  -6  -4  14       88.51       82.77      6.38 o 
  -5  -4  14       82.87       78.84      5.22 o 
  -4  -4  14      191.63      191.04      6.95 o 
  -3  -4  14     1005.71      995.44     25.69 o 
  -2  -4  14       22.37       20.33      2.83 o 
  -1  -4  14      394.76      386.93     11.21 o 
   0  -4  14       14.99       13.93      3.08 o 
   1  -4  14       59.46       58.16      4.83 o 
   2  -4  14      234.94      219.45     14.67 o 
   3  -4  14        7.05        3.42      1.69 o 
   4  -4  14       13.64        8.11      3.23 o 
   5  -4  14      106.60      109.28     11.57 o 
   6  -4  14      124.27      124.86     13.64 o 
   7  -4  14      210.67      240.34     14.95 o 
  -7  -3  14       14.72       17.40      5.00 o 
  -6  -3  14       78.18       73.03      6.04 o 
  -5  -3  14      337.70      361.75     10.58 o 
  -4  -3  14      934.40      976.84     19.86 o 
  -3  -3  14     3595.18     3589.79    109.19 o 
  -2  -3  14      813.81      825.23     26.94 o 
  -1  -3  14       11.53       11.08      2.17 o 
   0  -3  14      459.61      454.16     17.17 o 
   1  -3  14       20.22       19.88      3.21 o 
   2  -3  14       22.86       24.08      2.54 o 
   3  -3  14        0.05       -0.23      1.78 o 
   4  -3  14      371.55      403.71     14.64 o 
   5  -3  14       24.74       24.99      3.47 o 
   6  -3  14        0.03       -1.50      3.22 o 
   7  -3  14        0.14        3.03      4.25 o 
  -7  -2  14        0.15        5.61      3.42 o 
  -6  -2  14        5.98        5.77      3.92 o 
  -5  -2  14        6.20        1.32      1.92 o 
  -4  -2  14        2.01       -1.51      1.87 o 
  -3  -2  14       54.09       50.87      3.55 o 
  -2  -2  14      131.40      125.10      4.83 o 
  -1  -2  14      327.20      339.05      8.97 o 
   0  -2  14     1012.05     1034.39     23.60 o 
   1  -2  14        3.80        2.25      2.11 o 
   2  -2  14        8.52        8.48      2.40 o 
   3  -2  14      444.27      465.76     16.06 o 
   4  -2  14       28.74       29.99      3.09 o 
   5  -2  14        3.04        3.60      1.60 o 
   6  -2  14        0.20        0.06      2.80 o 
   7  -2  14      217.55      241.53     14.01 o 
  -7  -1  14      214.96      221.26     19.25 o 
  -6  -1  14       29.01       31.63      4.67 o 
  -5  -1  14      189.72      180.24      9.47 o 
  -4  -1  14       19.27       20.51      2.70 o 
  -3  -1  14       46.55       48.44      3.41 o 
  -2  -1  14        1.06        2.07      1.38 o 
  -1  -1  14     1066.55     1178.59     44.58 o 
   0  -1  14      109.91      110.48      4.23 o 
   1  -1  14       56.96       63.31      4.06 o 
   2  -1  14       73.45       77.80      4.76 o 
   3  -1  14      309.53      342.20      8.33 o 
   4  -1  14      236.83      248.46      7.25 o 
   5  -1  14      336.09      347.24      9.87 o 
   6  -1  14       17.99       22.11      4.15 o 
   7  -1  14      257.01      277.97     11.08 o 
   8  -1  14      139.93      157.67     16.75 o 
  -7   0  14        9.33        4.44      3.86 o 
  -6   0  14        5.17        6.82      4.33 o 
  -5   0  14      136.05      114.60      7.42 o 
  -4   0  14       14.29       17.80      2.33 o 
  -3   0  14        0.30        1.23      1.41 o 
  -2   0  14       25.44       15.31      2.12 o 
  -1   0  14      832.73      864.09     36.28 o 
   0   0  14        0.08        0.71      1.05 o 
   1   0  14        0.73        0.72      1.09 o 
   2   0  14      385.76      400.35     11.44 o 
   3   0  14      184.95      195.87      7.97 o 
   4   0  14       61.72       57.89      3.87 o 
   5   0  14        8.72        7.86      2.18 o 
   6   0  14       33.86       29.10      3.52 o 
   7   0  14        2.85        4.42      3.33 o 
   8   0  14        5.00        3.31      2.85 o 
  -7   1  14        0.00        4.20      3.33 o 
  -6   1  14       37.96       31.29      6.19 o 
  -5   1  14      327.02      305.45     17.49 o 
  -4   1  14        8.50       10.88      2.14 o 
  -3   1  14       85.64       79.42      5.43 o 
  -2   1  14       11.05        8.93      1.78 o 
  -1   1  14      163.62      140.92      3.95 o 
   0   1  14      556.42      583.10     10.00 o 
   1   1  14      123.72      118.73      4.75 o 
   2   1  14      230.29      216.62      9.16 o 
   3   1  14      157.00      141.72      5.52 o 
   4   1  14        1.42        2.23      1.69 o 
   5   1  14      106.15      102.50      5.17 o 
   6   1  14        3.31        2.79      2.08 o 
   7   1  14      150.75      137.93     10.28 o 
   8   1  14       82.36       93.10     11.15 o 
  -7   2  14       77.88       85.84     10.69 o 
  -6   2  14       40.10       34.17      7.64 o 
  -5   2  14       88.72       86.09     10.41 o 
  -4   2  14      102.06       78.30      9.35 o 
  -3   2  14       20.05       30.65      3.42 o 
  -2   2  14        0.18       -0.64      1.51 o 
  -1   2  14      197.97      193.27      8.03 o 
   0   2  14      597.14      589.94     15.99 o 
   1   2  14        2.74        0.92      0.70 o 
   2   2  14     1887.85     1923.49     40.13 o 
   3   2  14      170.13      183.41      6.68 o 
   4   2  14       13.91        9.28      2.28 o 
   5   2  14       21.03       24.07      3.36 o 
   6   2  14       66.73       69.52      5.63 o 
   7   2  14       26.87       35.49      5.22 o 
   8   2  14       34.68       30.40      7.21 o 
  -7   3  14      141.82      151.01     15.01 o 
  -6   3  14        1.03        0.82      3.34 o 
  -5   3  14       64.36       61.36      9.02 o 
  -4   3  14       69.29       67.47      8.08 o 
  -3   3  14       78.87       68.58      5.08 o 
  -2   3  14      261.22      273.23      7.93 o 
  -1   3  14       39.63       33.98      3.41 o 
   0   3  14       46.35       45.29      4.60 o 
   1   3  14        4.95        4.88      1.21 o 
   2   3  14        4.57        5.40      1.48 o 
   3   3  14      377.32      376.03     10.21 o 
   4   3  14        0.94       -1.34      1.34 o 
   5   3  14      108.65      103.13      5.08 o 
   6   3  14      148.37      154.63      7.67 o 
   7   3  14        0.06       -0.01      2.32 o 
   8   3  14        3.70       10.65      6.17 o 
  -6   4  14        7.67        7.48      4.84 o 
  -5   4  14        3.47       -0.98      3.40 o 
  -4   4  14      329.02      326.15     16.19 o 
  -3   4  14      123.31      126.22     11.37 o 
  -2   4  14     2444.45     2616.32     83.88 o 
  -1   4  14      353.63      330.93     19.38 o 
   0   4  14      516.15      492.92     11.05 o 
   1   4  14        8.90        9.28      2.22 o 
   2   4  14        5.47        2.09      1.72 o 
   3   4  14       15.68        8.84      1.87 o 
   4   4  14        9.59       10.38      2.45 o 
   5   4  14        8.23       11.07      3.29 o 
   6   4  14       46.53       50.35      5.44 o 
   7   4  14      110.45      124.88      8.10 o 
   8   4  14       14.72        8.37      3.39 o 
  -6   5  14        3.95       -1.13      4.17 o 
  -5   5  14        2.23        7.92      3.58 o 
  -4   5  14        7.71        5.07      3.07 o 
  -3   5  14       45.90       46.13      8.08 o 
  -2   5  14        3.32        1.36      1.99 o 
  -1   5  14        8.76        4.50      2.03 o 
   0   5  14      349.54      355.22     21.77 o 
   1   5  14       34.20       33.29      4.28 o 
   2   5  14       60.52       55.52      8.03 o 
   3   5  14      170.68      143.30     11.54 o 
   4   5  14        9.44        7.87      2.45 o 
   5   5  14        0.29        0.08      2.14 o 
   6   5  14        0.35        0.89      2.80 o 
   7   5  14       42.46       52.34      6.45 o 
  -5   6  14      367.69      367.61     17.99 o 
  -4   6  14       99.45       96.12     12.10 o 
  -3   6  14       16.03       14.74      3.76 o 
  -2   6  14      850.22      920.92     30.52 o 
  -1   6  14     3225.79     3455.44     56.58 o 
   0   6  14     1278.47     1206.47     67.70 o 
   1   6  14      342.71      366.98     20.33 o 
   2   6  14     1241.67     1184.67     46.35 o 
   3   6  14      141.68       99.09      9.94 o 
   4   6  14        6.47        5.62      3.45 o 
   5   6  14       47.19       44.66      6.69 o 
   6   6  14       22.15       22.26      5.23 o 
   7   6  14      363.88      401.39     26.83 o 
  -4   7  14      150.50      197.33     21.82 o 
  -3   7  14        3.79        4.92      3.98 o 
  -2   7  14      222.63      199.38     18.27 o 
  -1   7  14      222.07      225.45     19.08 o 
   0   7  14       64.35       60.88      7.76 o 
   1   7  14       12.85        7.93      4.82 o 
   2   7  14       22.53       17.96      4.76 o 
   3   7  14       89.14       68.93      9.14 o 
   4   7  14       64.00       59.32      7.30 o 
   5   7  14       42.77       49.41      7.57 o 
   6   7  14        2.80        3.60      4.71 o 
  -3   8  14       91.59       92.93     12.75 o 
  -2   8  14       38.20       25.97      7.21 o 
  -1   8  14       25.21       18.80      4.63 o 
   0   8  14       27.56       29.36      7.15 o 
   1   8  14        9.75       13.80      7.10 o 
   2   8  14       59.10       63.25     10.43 o 
   3   8  14        6.75        7.88      3.84 o 
   4   8  14        9.99        9.38      4.50 o 
   5   8  14        0.70       -1.54      3.63 o 
   0   9  14       15.16        3.73      3.63 o 
   1   9  14       14.64       14.14      4.76 o 
   2   9  14       93.88       76.09     12.45 o 
   3   9  14       41.01       25.99      7.02 o 
  -3  -8  15        1.72        0.20      3.76 o 
  -2  -8  15        6.47        3.59      4.38 o 
  -1  -8  15       88.88       90.80     10.04 o 
   0  -8  15       42.41       51.69      6.42 o 
   1  -8  15       30.17       25.11      5.25 o 
   2  -8  15        2.90        0.25      2.40 o 
  -5  -7  15       10.24       14.08      6.19 o 
  -4  -7  15       28.12       29.20      6.44 o 
  -3  -7  15      192.09      196.11     12.73 o 
  -2  -7  15       89.07       99.56      7.35 o 
  -1  -7  15        6.48        5.17      3.18 o 
   0  -7  15        5.34        1.59      2.43 o 
   1  -7  15        8.28        9.66      3.79 o 
   2  -7  15        4.73        6.76      3.47 o 
   3  -7  15        9.71        4.94      2.97 o 
   4  -7  15       58.14       60.95      9.85 o 
  -5  -6  15       47.27       42.40      7.57 o 
  -4  -6  15        5.63        7.75      4.49 o 
  -3  -6  15        0.00        1.29      2.51 o 
  -2  -6  15      189.07      164.54      8.23 o 
  -1  -6  15       16.01        7.96      4.70 o 
   0  -6  15        7.14        6.45      3.18 o 
   1  -6  15      427.71      427.44     14.15 o 
   2  -6  15        9.67        7.72      3.11 o 
   3  -6  15        2.78        0.21      2.01 o 
   4  -6  15        4.01        2.09      2.55 o 
   5  -6  15       26.12       18.98      5.46 o 
  -6  -5  15        0.02       -0.84      2.44 o 
  -5  -5  15        0.59        1.27      1.91 o 
  -4  -5  15        9.68        4.34      2.96 o 
  -3  -5  15     2218.92     2272.75     45.14 o 
  -2  -5  15       13.92       14.02      3.43 o 
  -1  -5  15       19.45       12.04      3.12 o 
   0  -5  15       57.64       39.56      4.48 o 
   1  -5  15     1082.09     1080.46     43.90 o 
   2  -5  15      332.79      322.99     11.13 o 
   3  -5  15       15.77       15.52      3.50 o 
   4  -5  15       13.72       13.15      3.76 o 
   5  -5  15      590.52      615.68     23.91 o 
   6  -5  15        6.17       10.14      4.58 o 
  -7  -4  15        0.13        0.14      3.38 o 
  -6  -4  15       20.38       19.17      3.57 o 
  -5  -4  15      279.89      291.49     10.28 o 
  -4  -4  15      146.50      145.01      6.16 o 
  -3  -4  15      138.75      128.89      5.63 o 
  -2  -4  15       55.94       57.45      4.00 o 
  -1  -4  15       45.95       43.60      4.58 o 
   0  -4  15        1.69        2.35      2.24 o 
   1  -4  15       77.61       79.17      5.28 o 
   2  -4  15       92.96       89.57      5.78 o 
   3  -4  15       23.33       23.42      3.94 o 
   4  -4  15       13.09       11.06      2.81 o 
   5  -4  15      112.39      106.36     11.16 o 
   6  -4  15       27.47       20.70      5.73 o 
  -7  -3  15      160.04      181.17      9.92 o 
  -6  -3  15        1.18        2.62      2.32 o 
  -5  -3  15       55.36       50.85      4.37 o 
  -4  -3  15     1162.68     1223.91     39.26 o 
  -3  -3  15       12.70       12.32      2.48 o 
  -2  -3  15       41.92       38.39      3.48 o 
  -1  -3  15      107.61       82.65      4.15 o 
   0  -3  15        0.10       -0.07      1.28 o 
   1  -3  15      422.86      423.62     29.81 o 
   2  -3  15      232.17      230.08      8.25 o 
   3  -3  15       87.29       93.67      6.75 o 
   4  -3  15        9.33        2.23      2.32 o 
   5  -3  15       61.55       51.09      4.99 o 
   6  -3  15       28.89       29.03      6.18 o 
   7  -3  15        3.79        5.07      4.93 o 
  -7  -2  15       87.11       87.06      7.54 o 
  -6  -2  15        0.19       -0.67      2.98 o 
  -5  -2  15        9.88        5.82      2.10 o 
  -4  -2  15      775.64      798.60     17.06 o 
  -3  -2  15        0.01        1.80      2.16 o 
  -2  -2  15        0.58        0.48      1.35 o 
  -1  -2  15     1643.24     1591.11     30.27 o 
   0  -2  15      377.79      350.82      9.22 o 
   1  -2  15        8.54        8.30      2.44 o 
   2  -2  15       19.67       23.22      3.18 o 
   3  -2  15       16.79       18.44      2.42 o 
   4  -2  15       20.23       19.20      2.36 o 
   5  -2  15        9.07        7.07      2.83 o 
   6  -2  15        0.02        4.03      3.69 o 
   7  -2  15      103.01      103.46     22.90 o 
  -7  -1  15        0.01        0.50      2.73 o 
  -6  -1  15       39.97       39.23      6.42 o 
  -5  -1  15        3.84        5.17      2.06 o 
  -4  -1  15      246.17      266.83      7.23 o 
  -3  -1  15      172.22      155.03      5.45 o 
  -2  -1  15      102.53      104.97      4.36 o 
  -1  -1  15      110.73      100.05      4.16 o 
   0  -1  15      564.60      536.67     26.85 o 
   1  -1  15        3.07        3.18      1.62 o 
   2  -1  15       13.45       10.10      1.72 o 
   3  -1  15      302.35      322.05      9.30 o 
   4  -1  15        4.46        2.65      1.67 o 
   5  -1  15       10.94        8.11      2.89 o 
   6  -1  15      183.87      197.97     11.20 o 
   7  -1  15      297.85      285.99     14.38 o 
  -7   0  15        6.30        8.15      4.82 o 
  -6   0  15      145.19      148.32     14.77 o 
  -5   0  15      157.92      138.57     12.35 o 
  -4   0  15       73.90       65.32      5.52 o 
  -3   0  15       35.17       39.89      3.24 o 
  -2   0  15        4.51        5.63      1.85 o 
  -1   0  15        1.17        3.50      1.84 o 
   0   0  15        1.41        2.49      1.51 o 
   1   0  15       15.33       18.66      2.19 o 
   2   0  15        1.00        0.31      1.63 o 
   3   0  15        0.14       -0.17      1.30 o 
   4   0  15      188.51      206.69      6.45 o 
   5   0  15       20.27       21.57      3.08 o 
   6   0  15       25.52       14.32      2.87 o 
   7   0  15     1038.01     1166.30     23.82 o 
   8   0  15        0.95        0.95      2.71 o 
  -7   1  15        4.69        6.05      3.25 o 
  -6   1  15      145.07      158.11     15.61 o 
  -5   1  15      142.79      130.92     11.94 o 
  -4   1  15        0.56        1.27      2.05 o 
  -3   1  15        5.62        1.85      1.71 o 
  -2   1  15        0.43        0.77      1.61 o 
  -1   1  15        1.97        3.78      1.67 o 
   0   1  15        0.93       -0.73      0.85 o 
   1   1  15      627.24      644.31     16.58 o 
   2   1  15      128.10      143.99      5.31 o 
   3   1  15        8.04        8.44      1.68 o 
   4   1  15      173.41      181.20      6.13 o 
   5   1  15        0.01        1.28      1.95 o 
   6   1  15       12.31       12.35      2.99 o 
   7   1  15      147.48      143.85     11.04 o 
   8   1  15       10.80        7.27      4.30 o 
  -7   2  15       12.80       21.30      5.84 o 
  -6   2  15        0.85       -1.28      3.82 o 
  -5   2  15       63.24       63.08      8.27 o 
  -4   2  15      549.08      537.80     22.45 o 
  -3   2  15      290.80      250.91      8.39 o 
  -2   2  15       23.16       22.28      3.21 o 
  -1   2  15        9.58        9.55      2.50 o 
   0   2  15     2953.72     2935.95     74.88 o 
   1   2  15      577.22      614.48     17.46 o 
   2   2  15       31.67       32.65      3.75 o 
   3   2  15        4.55        3.26      1.55 o 
   4   2  15       40.01       27.21      2.84 o 
   5   2  15       37.75       36.46      3.60 o 
   6   2  15       70.65       77.42      6.10 o 
   7   2  15      232.83      239.97     14.52 o 
   8   2  15        4.71        2.22      3.93 o 
  -6   3  15       32.25       29.77      5.92 o 
  -5   3  15       56.64       52.59      8.16 o 
  -4   3  15       12.93       11.54      4.11 o 
  -3   3  15      900.11      920.51     26.75 o 
  -2   3  15      183.64      168.62      7.32 o 
  -1   3  15       18.65       20.93      3.85 o 
   0   3  15      894.67      906.81     21.48 o 
   1   3  15      172.92      185.31      7.76 o 
   2   3  15        0.00        1.54      1.39 o 
   3   3  15        6.36        9.63      1.78 o 
   4   3  15      583.88      577.43     15.92 o 
   5   3  15       21.58       14.77      2.84 o 
   6   3  15       49.16       48.28      5.41 o 
   7   3  15       46.89       37.90      5.70 o 
   8   3  15       56.88       63.36      9.58 o 
  -6   4  15       75.63       81.36     11.26 o 
  -5   4  15        1.12       -0.90      3.48 o 
  -4   4  15      174.11      140.47     13.45 o 
  -3   4  15        0.01       -1.64      2.62 o 
  -2   4  15        1.89        0.64      1.47 o 
  -1   4  15        0.94        2.04      2.14 o 
   0   4  15     3203.71     3141.82     53.71 o 
   1   4  15      357.83      343.82     10.71 o 
   2   4  15        7.56        4.69      2.23 o 
   3   4  15       11.18        7.13      1.91 o 
   4   4  15      303.71      256.25     12.54 o 
   5   4  15       56.96       50.01      4.88 o 
   6   4  15       98.71       89.70      7.55 o 
   7   4  15      283.58      306.14     13.49 o 
  -5   5  15       21.57       22.67      7.54 o 
  -4   5  15        3.87        2.16      3.01 o 
  -3   5  15       28.59       24.50      5.34 o 
  -2   5  15      162.31      154.36      7.06 o 
  -1   5  15        3.53        4.37      2.12 o 
   0   5  15     2073.68     2089.07     96.61 o 
   1   5  15      146.39      136.49      7.33 o 
   2   5  15      115.88      129.74     11.28 o 
   3   5  15       17.19       13.90      3.72 o 
   4   5  15        4.85        4.20      2.27 o 
   5   5  15       32.31       30.90      4.52 o 
   6   5  15       50.31       56.52      5.85 o 
   7   5  15       27.43       46.09      6.48 o 
  -5   6  15       17.65       24.74      7.63 o 
  -4   6  15       49.99       45.04      8.52 o 
  -3   6  15        1.03        4.73      8.66 o 
  -2   6  15      140.77      138.73     14.14 o 
  -1   6  15       73.96       70.61      9.09 o 
   0   6  15      248.56      230.31     20.88 o 
   1   6  15      216.63      220.82     15.30 o 
   2   6  15        9.98       12.96      4.58 o 
   3   6  15      697.50      685.99     33.52 o 
   4   6  15      290.97      268.09     17.47 o 
   5   6  15       15.03       13.36      5.06 o 
   6   6  15        0.76        6.50      5.75 o 
  -4   7  15      362.82      430.95     19.80 o 
  -3   7  15        3.84        3.34      4.05 o 
  -2   7  15      165.53      170.65     16.94 o 
  -1   7  15       50.01       39.33      6.70 o 
   0   7  15       27.49       33.24      6.98 o 
   1   7  15        0.99       -2.20      4.58 o 
   2   7  15       64.63       46.39      8.32 o 
   3   7  15      122.28      100.12     11.73 o 
   4   7  15       22.29       17.22      5.14 o 
   5   7  15        0.70        4.49      5.37 o 
   6   7  15       93.61      107.71     13.77 o 
  -3   8  15       28.84       37.55     10.22 o 
  -2   8  15      357.75      384.89     26.24 o 
  -1   8  15       14.59       11.86      4.86 o 
   0   8  15        8.53        6.95      5.16 o 
   1   8  15        5.48       18.63      7.73 o 
   2   8  15      311.83      280.08     14.94 o 
   3   8  15        9.30        5.47      3.05 o 
   4   8  15        7.97        5.01      4.18 o 
   0   9  15        6.59        2.47      3.01 o 
   1   9  15       15.98       16.40      4.84 o 
   2   9  15        0.01        3.46      4.13 o 
   3   9  15       59.06       51.21      9.99 o 
  -3  -8  16        0.14        2.28      3.61 o 
  -2  -8  16        0.05       -0.11      3.81 o 
  -1  -8  16        1.03       -3.31      5.78 o 
   0  -8  16       80.32       88.13      7.36 o 
   1  -8  16       12.47        8.70      5.52 o 
   2  -8  16       30.20       46.67      6.62 o 
  -4  -7  16       77.87       81.72      9.51 o 
  -3  -7  16        2.87        7.82      8.59 o 
  -2  -7  16     1467.61     1616.79     62.89 o 
  -1  -7  16       62.09       49.28      5.47 o 
   0  -7  16        0.39        1.02      2.43 o 
   1  -7  16        0.06       -0.02      3.05 o 
   2  -7  16      234.76      251.29     12.95 o 
   3  -7  16       40.31       29.10      4.37 o 
   4  -7  16       36.30       48.49     13.83 o 
  -5  -6  16       54.90       56.25      8.60 o 
  -4  -6  16       42.61       43.69      7.26 o 
  -3  -6  16       98.61       98.35      6.88 o 
  -2  -6  16      176.84      150.02      8.20 o 
  -1  -6  16       68.15       53.79      5.20 o 
   0  -6  16        6.98       12.26      3.51 o 
   1  -6  16       33.06       32.08      4.94 o 
   2  -6  16        5.24        3.39      2.93 o 
   3  -6  16       97.96       87.55      7.67 o 
   4  -6  16       16.50       17.32      4.62 o 
   5  -6  16        6.28        2.13      2.83 o 
  -6  -5  16       13.21        7.88      3.08 o 
  -5  -5  16       29.23       34.00      9.28 o 
  -4  -5  16        1.90        0.82      2.40 o 
  -3  -5  16      576.68      596.38     25.12 o 
  -2  -5  16       67.69       69.13      5.61 o 
  -1  -5  16      314.70      312.75     12.42 o 
   0  -5  16      203.70      204.68      8.47 o 
   1  -5  16      316.33      319.27     11.24 o 
   2  -5  16       43.30       32.35      5.27 o 
   3  -5  16      115.93      103.18      7.89 o 
   4  -5  16       61.57       58.02      8.63 o 
   5  -5  16      156.49      152.61     15.41 o 
  -6  -4  16       11.76       15.95      6.80 o 
  -5  -4  16       16.20       15.51      4.32 o 
  -4  -4  16       64.34       57.00      5.37 o 
  -3  -4  16      111.53      111.70      5.39 o 
  -2  -4  16      175.53      161.29      7.40 o 
  -1  -4  16       19.66       12.59      3.16 o 
   0  -4  16       56.45       56.55      5.05 o 
   1  -4  16       58.59       57.35      4.92 o 
   2  -4  16       96.14       91.87      5.81 o 
   3  -4  16       28.36       27.83      3.76 o 
   4  -4  16       27.78       24.21      4.14 o 
   5  -4  16      100.62      100.21     11.39 o 
   6  -4  16        0.88        4.97      2.73 o 
  -7  -3  16        7.27        5.37      3.13 o 
  -6  -3  16        0.11        1.70      2.02 o 
  -5  -3  16        2.07       -0.05      2.13 o 
  -4  -3  16      370.79      342.91     12.86 o 
  -3  -3  16        5.40        5.11      2.09 o 
  -2  -3  16      646.59      644.91     14.63 o 
  -1  -3  16     1356.28     1349.32     44.68 o 
   0  -3  16      231.33      264.47      6.87 o 
   1  -3  16        7.31        3.52      2.14 o 
   2  -3  16       46.50       44.03      4.59 o 
   3  -3  16       37.52       37.55      4.23 o 
   4  -3  16      289.24      286.81     17.00 o 
   5  -3  16       39.35       33.67      4.58 o 
   6  -3  16       18.00       16.12      4.29 o 
   7  -3  16       15.97        7.26      6.95 o 
  -7  -2  16        0.01        0.16      3.44 o 
  -6  -2  16      175.41      163.34      8.41 o 
  -5  -2  16       49.02       49.15      4.42 o 
  -4  -2  16       31.06       23.07      3.05 o 
  -3  -2  16      547.06      550.57     15.26 o 
  -2  -2  16      945.63     1003.74     37.23 o 
  -1  -2  16     2348.88     2181.63     45.68 o 
   0  -2  16      289.00      306.93      7.39 o 
   1  -2  16       20.63       17.92      3.13 o 
   2  -2  16       15.90       15.24      2.34 o 
   3  -2  16      123.46      124.32      5.79 o 
   4  -2  16       15.10       12.08      3.14 o 
   5  -2  16        0.12       -0.03      2.46 o 
   6  -2  16       28.99       39.52      7.03 o 
   7  -2  16       53.02       50.32      8.58 o 
  -7  -1  16       48.72       55.96      9.07 o 
  -6  -1  16        1.18        0.43      2.97 o 
  -5  -1  16       45.59       42.16      4.65 o 
  -4  -1  16        3.37        3.84      2.54 o 
  -3  -1  16       17.11       13.57      2.43 o 
  -2  -1  16        2.27        1.10      1.32 o 
  -1  -1  16      239.59      226.44      5.99 o 
   0  -1  16       80.06       77.00      4.04 o 
   1  -1  16       31.05       17.66      2.32 o 
   2  -1  16      337.64      326.35     10.29 o 
   3  -1  16        0.72        1.15      1.35 o 
   4  -1  16       29.89       29.31      3.18 o 
   5  -1  16        1.28        0.26      1.64 o 
   6  -1  16        4.62        3.36      2.98 o 
   7  -1  16       48.10       38.83      6.93 o 
  -7   0  16      161.92      165.92     15.91 o 
  -6   0  16        8.17       11.72      4.66 o 
  -5   0  16      820.21      844.18     41.92 o 
  -4   0  16        0.14        1.38      1.56 o 
  -3   0  16      225.73      173.90      6.91 o 
  -2   0  16       95.38       80.86      7.97 o 
  -1   0  16      171.44      185.03      5.16 o 
   0   0  16        1.23        0.90      1.63 o 
   1   0  16       54.29       44.32      3.63 o 
   2   0  16       59.80       53.07      5.30 o 
   3   0  16        4.51        3.61      1.39 o 
   4   0  16        8.97        7.63      3.43 o 
   5   0  16        0.12       -0.41      1.69 o 
   6   0  16        7.72        1.17      2.59 o 
   7   0  16       98.94       91.24      9.15 o 
  -7   1  16        1.52       -0.66      2.10 o 
  -6   1  16      114.55      112.15     12.27 o 
  -5   1  16       39.68       34.65      5.27 o 
  -4   1  16       21.98       20.45      3.09 o 
  -3   1  16       83.29       81.74      5.36 o 
  -2   1  16       46.48       32.50      3.42 o 
  -1   1  16       50.82       50.79      4.00 o 
   0   1  16        1.84        1.81      1.06 o 
   1   1  16      240.56      229.43      7.82 o 
   2   1  16      118.99      115.44      6.95 o 
   3   1  16        7.37        8.50      1.80 o 
   4   1  16      296.24      300.30      8.69 o 
   5   1  16       31.77       29.75      3.59 o 
   6   1  16       28.50       21.30      4.69 o 
   7   1  16        1.70        2.05      2.37 o 
   8   1  16       52.84       48.26      8.10 o 
  -6   2  16        1.47       -1.95      3.94 o 
  -5   2  16        9.09        7.95      3.51 o 
  -4   2  16      475.00      391.28     20.19 o 
  -3   2  16      408.57      343.13     20.56 o 
  -2   2  16       20.39       16.55      3.18 o 
  -1   2  16        0.06        1.67      1.84 o 
   0   2  16     1466.01     1399.98     20.81 o 
   1   2  16      218.93      198.04      8.33 o 
   2   2  16        0.01       -0.08      1.10 o 
   3   2  16      477.40      496.13     11.29 o 
   4   2  16      492.87      439.33     12.71 o 
   5   2  16        6.82        6.43      2.43 o 
   6   2  16        2.74        2.51      2.22 o 
   7   2  16       10.79        6.16      2.68 o 
   8   2  16       90.50       92.83     14.74 o 
  -6   3  16       50.06       41.60      7.31 o 
  -5   3  16       21.25       28.16      6.26 o 
  -4   3  16        4.49        3.53      3.90 o 
  -3   3  16       93.57       82.95      6.19 o 
  -2   3  16      158.28      167.57      6.98 o 
  -1   3  16      140.52      140.81      6.45 o 
   0   3  16      115.58      101.34      5.57 o 
   1   3  16        5.06        2.47      1.62 o 
   2   3  16       10.48       12.28      3.34 o 
   3   3  16       43.43       38.34      3.56 o 
   4   3  16      121.29      126.14      6.14 o 
   5   3  16       51.61       44.76      6.63 o 
   6   3  16        3.84        2.13      2.20 o 
   7   3  16        1.83       -0.90      2.18 o 
  -6   4  16       51.77       48.67      9.07 o 
  -5   4  16      432.73      435.25     33.19 o 
  -4   4  16      447.74      395.24     17.23 o 
  -3   4  16      158.18      177.29     13.74 o 
  -2   4  16        1.62        0.17      1.49 o 
  -1   4  16      221.02      228.46     10.37 o 
   0   4  16     1362.82     1338.76     30.91 o 
   1   4  16       27.42       28.71      3.85 o 
   2   4  16       14.87       12.32      3.27 o 
   3   4  16      182.11      151.54      7.57 o 
   4   4  16      267.09      218.02      9.59 o 
   5   4  16       19.49       17.49      3.57 o 
   6   4  16        4.73        2.02      3.91 o 
   7   4  16        9.68        7.38      3.45 o 
  -5   5  16        4.05        4.29      4.17 o 
  -4   5  16       81.58       72.23     10.96 o 
  -3   5  16       50.31       45.97      7.63 o 
  -2   5  16       99.71       95.17      6.80 o 
  -1   5  16      312.93      316.60     10.96 o 
   0   5  16     3582.34     3657.48     90.66 o 
   1   5  16       13.05       13.66      3.75 o 
   2   5  16        5.49        3.79      4.41 o 
   3   5  16        0.91       -1.67      2.47 o 
   4   5  16       44.69       34.71      6.26 o 
   5   5  16       48.53       37.90      6.96 o 
   6   5  16       83.97      102.86      9.62 o 
   7   5  16        2.91        3.51      2.79 o 
  -4   6  16       20.78       19.65      5.58 o 
  -3   6  16      115.12      108.68     13.13 o 
  -2   6  16       13.86        2.88      5.86 o 
  -1   6  16      144.43      145.13      7.52 o 
   0   6  16        0.44        1.49      3.12 o 
   1   6  16      257.67      264.21     16.95 o 
   2   6  16        6.01        8.54      4.08 o 
   3   6  16       43.59       35.67      6.31 o 
   4   6  16        0.68        1.41      2.73 o 
   5   6  16        0.05        0.61      3.25 o 
   6   6  16        0.86       -0.89      3.85 o 
  -4   7  16      120.37      132.23     22.40 o 
  -3   7  16       94.08      119.83     42.16 o 
  -2   7  16       23.28       22.49      7.52 o 
  -1   7  16       41.18       37.35      6.25 o 
   0   7  16       40.57       31.61      6.51 o 
   1   7  16      275.98      268.44     17.23 o 
   2   7  16      715.97      694.65     35.67 o 
   3   7  16      129.00      132.37     13.53 o 
   4   7  16      230.31      258.09     17.08 o 
   5   7  16        0.74        2.04      5.10 o 
  -2   8  16      373.28      473.81     25.53 o 
  -1   8  16       11.09       10.79      7.01 o 
   0   8  16       17.66       20.13      6.05 o 
   1   8  16       48.19       63.04     10.18 o 
   2   8  16        0.67        1.50      3.30 o 
   3   8  16        4.46        9.57      3.97 o 
   4   8  16       37.21       43.50      7.84 o 
   0   9  16      112.38      125.11     13.74 o 
   1   9  16        1.46        2.92      3.87 o 
   2   9  16       10.14        2.10      2.58 o 
  -2  -8  17        2.92        1.01      4.91 o 
  -1  -8  17       47.63       60.61      9.25 o 
   0  -8  17      147.63      160.03      9.51 o 
   1  -8  17        7.85       12.04      5.23 o 
  -4  -7  17       23.88       27.06      7.20 o 
  -3  -7  17       87.36      101.62     10.41 o 
  -2  -7  17     1494.25     1633.54     30.14 o 
  -1  -7  17        4.09        1.30      2.66 o 
   0  -7  17       28.31       23.65      4.59 o 
   1  -7  17        8.63        5.62      3.17 o 
   2  -7  17      418.99      414.42     19.55 o 
   3  -7  17       21.66       18.04      3.74 o 
  -5  -6  17       13.02       19.81      6.57 o 
  -4  -6  17       72.15       68.53      8.50 o 
  -3  -6  17       55.19       59.84      6.05 o 
  -2  -6  17       11.54        8.62      3.67 o 
  -1  -6  17        0.81        2.34      2.71 o 
   0  -6  17       67.31       57.99      6.14 o 
   1  -6  17        3.06        1.67      2.78 o 
   2  -6  17       65.07       57.40      7.74 o 
   3  -6  17        7.25        3.21      2.43 o 
   4  -6  17        8.17        4.88      3.47 o 
  -5  -5  17        0.83        1.66      2.50 o 
  -4  -5  17       22.93       28.48      4.72 o 
  -3  -5  17      113.71      110.07      7.11 o 
  -2  -5  17      181.98      187.15      8.61 o 
  -1  -5  17      138.43      137.58      7.68 o 
   0  -5  17      112.70      100.92      6.58 o 
   1  -5  17       12.62        3.99      2.54 o 
   2  -5  17      279.56      280.12     14.12 o 
   3  -5  17       42.33       40.07      5.40 o 
   4  -5  17       14.63       17.80      3.79 o 
   5  -5  17       50.38       46.14      8.23 o 
  -6  -4  17      119.60      123.24      6.93 o 
  -5  -4  17       13.60       15.34      3.54 o 
  -4  -4  17        9.39        6.90      2.71 o 
  -3  -4  17       28.47       27.14      3.60 o 
  -2  -4  17      160.36      150.42      7.33 o 
  -1  -4  17       96.13       90.07      5.72 o 
   0  -4  17       30.57       29.72      4.06 o 
   1  -4  17       61.52       43.86      4.63 o 
   2  -4  17      254.72      256.97      9.71 o 
   3  -4  17       93.66       90.77      6.87 o 
   4  -4  17       13.17       17.03      4.02 o 
   5  -4  17        1.49        0.43      2.02 o 
   6  -4  17        0.10        0.79      2.70 o 
  -6  -3  17        5.36        8.81      4.25 o 
  -5  -3  17        1.36        4.57      2.56 o 
  -4  -3  17       45.63       44.70      4.37 o 
  -3  -3  17      631.96      675.91     24.46 o 
  -2  -3  17      478.81      465.15     12.53 o 
  -1  -3  17      788.58      776.22     20.13 o 
   0  -3  17        2.26        1.17      2.08 o 
   1  -3  17      152.77      154.71      6.94 o 
   2  -3  17        0.07       -1.75      1.75 o 
   3  -3  17       32.90       38.09      4.47 o 
   4  -3  17      100.25       99.45      7.27 o 
   5  -3  17       57.60       65.42      6.29 o 
   6  -3  17        0.14        2.10      2.51 o 
  -6  -2  17       14.61        5.97      4.93 o 
  -5  -2  17       91.74      104.13      5.87 o 
  -4  -2  17       18.79       20.26      3.08 o 
  -3  -2  17        0.67        1.03      1.61 o 
  -2  -2  17      475.63      478.08     11.93 o 
  -1  -2  17      879.49      886.40     16.80 o 
   0  -2  17      359.10      332.03      9.54 o 
   1  -2  17       28.53       24.37      3.78 o 
   2  -2  17        0.35        0.63      0.99 o 
   3  -2  17       43.05       48.54      4.07 o 
   4  -2  17       12.65       11.67      3.15 o 
   5  -2  17       15.61       20.23      4.24 o 
   6  -2  17        2.12        0.76      3.06 o 
   7  -2  17        2.31        6.22      4.57 o 
  -7  -1  17        1.58        3.23      4.02 o 
  -6  -1  17       29.83       22.16      6.13 o 
  -5  -1  17        3.22        0.38      1.45 o 
  -4  -1  17       12.72        7.70      2.42 o 
  -3  -1  17        3.52        2.26      1.71 o 
  -2  -1  17      218.71      191.50      7.92 o 
  -1  -1  17        0.09        0.41      1.28 o 
   0  -1  17        7.12        7.45      2.12 o 
   1  -1  17     1332.56     1330.01     29.26 o 
   2  -1  17      132.10      114.83      6.27 o 
   3  -1  17        0.78        1.32      1.02 o 
   4  -1  17       15.46       14.62      2.48 o 
   5  -1  17      142.46      154.80      6.62 o 
   6  -1  17        7.00        4.76      2.82 o 
   7  -1  17       17.89       10.14      4.87 o 
  -7   0  17      314.91      392.17     23.91 o 
  -6   0  17       14.02       22.89      6.96 o 
  -5   0  17       11.95       10.66      4.61 o 
  -4   0  17       26.72       24.39      3.51 o 
  -3   0  17      719.04      597.04     23.75 o 
  -2   0  17       57.22       74.56      6.32 o 
  -1   0  17        0.00       -0.36      1.08 o 
   0   0  17       73.09       70.52      4.69 o 
   1   0  17     2260.56     2315.83     56.13 o 
   2   0  17       38.16       41.08      4.13 o 
   3   0  17      117.78      107.99      6.46 o 
   4   0  17       15.73       12.41      2.48 o 
   5   0  17      145.44      150.92      6.39 o 
   6   0  17        0.83        0.27      2.14 o 
   7   0  17       22.29       26.33      5.26 o 
  -6   1  17       31.79       22.47      5.54 o 
  -5   1  17       37.47       34.71      5.77 o 
  -4   1  17       34.90       26.25      3.53 o 
  -3   1  17      526.64      446.54     15.93 o 
  -2   1  17       37.55       42.99      4.13 o 
  -1   1  17        1.92        2.61      1.92 o 
   0   1  17        8.94        9.94      2.59 o 
   1   1  17      245.83      235.80      9.18 o 
   2   1  17        7.30       10.65      3.42 o 
   3   1  17        9.73        7.64      1.69 o 
   4   1  17       10.47        7.92      2.37 o 
   5   1  17        1.42        2.47      1.96 o 
   6   1  17       63.82       59.06      4.88 o 
   7   1  17       34.91       33.25      5.24 o 
  -6   2  17      130.91      160.29     17.36 o 
  -5   2  17        7.89        7.39      4.05 o 
  -4   2  17       91.21       78.88     10.47 o 
  -3   2  17       18.37       10.18      3.23 o 
  -2   2  17        7.75       11.72      2.60 o 
  -1   2  17      260.86      233.19      7.97 o 
   0   2  17      203.58      185.85      7.31 o 
   1   2  17     1383.23     1276.72     29.04 o 
   2   2  17      283.90      316.05      7.62 o 
   3   2  17      102.52      109.61      5.28 o 
   4   2  17       99.91      111.35      5.63 o 
   5   2  17       28.09       22.37      4.87 o 
   6   2  17       10.41       11.48      3.77 o 
   7   2  17       68.89       72.87      6.65 o 
  -6   3  17        1.86        0.46      3.39 o 
  -5   3  17        2.88        1.14      2.11 o 
  -4   3  17        4.59        3.12      3.13 o 
  -3   3  17       33.36       30.24      3.78 o 
  -2   3  17       24.00       27.78      3.66 o 
  -1   3  17       28.64       27.72      3.89 o 
   0   3  17       89.57       88.55      5.33 o 
   1   3  17       10.90       11.64      2.20 o 
   2   3  17      145.24      126.93     10.57 o 
   3   3  17      143.73      149.73      7.63 o 
   4   3  17      637.02      605.14     18.35 o 
   5   3  17       98.39      102.19      6.38 o 
   6   3  17       32.15       31.76      4.92 o 
   7   3  17        4.00       10.04      4.08 o 
  -5   4  17        4.32        6.20      3.71 o 
  -4   4  17      164.97      149.77     15.74 o 
  -3   4  17       10.95        6.07      3.35 o 
  -2   4  17       25.57       28.39      3.57 o 
  -1   4  17     2507.51     2354.24    150.28 o 
   0   4  17     2450.16     2497.62     70.18 o 
   1   4  17        1.74        1.55      1.64 o 
   2   4  17       97.32      100.89      7.00 o 
   3   4  17      298.69      246.11     14.42 o 
   4   4  17      194.99      173.00     17.32 o 
   5   4  17      104.18       90.08     15.99 o 
   6   4  17       42.39       41.05      5.42 o 
   7   4  17        2.12        0.55      2.50 o 
  -5   5  17        1.90        4.31      4.37 o 
  -4   5  17      174.93      191.21     15.47 o 
  -3   5  17       32.31       34.96      7.77 o 
  -2   5  17       32.58       25.81      4.63 o 
  -1   5  17      279.31      271.91     10.19 o 
   0   5  17       27.68       20.89      4.17 o 
   1   5  17       42.06       42.17      6.03 o 
   2   5  17        5.30        4.13      4.72 o 
   3   5  17      484.87      438.81     19.32 o 
   4   5  17       37.11       25.81      4.76 o 
   5   5  17       32.83       38.09      6.83 o 
   6   5  17        0.00       -2.08      3.64 o 
   7   5  17        7.46       14.35      8.42 o 
  -4   6  17       28.12       22.03      5.54 o 
  -3   6  17       34.12       27.43      6.15 o 
  -2   6  17       14.44       14.24      8.41 o 
  -1   6  17       73.01       75.61      5.85 o 
   0   6  17       12.37       10.76      5.14 o 
   1   6  17       42.14       35.02      8.87 o 
   2   6  17     1112.10     1175.13     78.73 o 
   3   6  17        0.03        0.34      3.07 o 
   4   6  17       21.00       22.02      5.83 o 
   5   6  17        0.04       -0.46      3.67 o 
   6   6  17       12.13       11.19      5.83 o 
  -3   7  17        0.00        2.08      3.79 o 
  -2   7  17        0.24        3.40      7.05 o 
  -1   7  17        2.42        0.01      2.11 o 
   0   7  17       14.01       12.25      6.16 o 
   1   7  17        2.17        4.18      5.86 o 
   2   7  17      191.59      175.36     15.48 o 
   3   7  17      165.89      191.92     20.91 o 
   4   7  17      148.10      133.09     15.06 o 
   5   7  17      246.81      253.82     14.96 o 
  -2   8  17      128.54      133.70     16.18 o 
  -1   8  17       64.63       42.02     18.43 o 
   0   8  17       22.36       20.13      6.57 o 
   1   8  17       13.71        7.38      4.87 o 
   2   8  17       20.98       22.39      5.81 o 
   3   8  17        4.94        3.20      2.50 o 
   4   8  17       16.59       11.35      6.94 o 
  -1  -8  18        0.23        4.72      4.58 o 
   0  -8  18       29.45       39.14      6.44 o 
  -3  -7  18       77.49       92.14      9.83 o 
  -2  -7  18      617.04      701.96     33.40 o 
  -1  -7  18       55.82       54.94      6.94 o 
   0  -7  18       62.45       51.75      6.64 o 
   1  -7  18       86.52       70.27      7.01 o 
   2  -7  18       36.52       33.90      5.97 o 
   3  -7  18        0.32        1.33      2.24 o 
  -4  -6  18      391.21      453.63     21.66 o 
  -3  -6  18        0.34        0.80      2.83 o 
  -2  -6  18       84.80       79.67      8.01 o 
  -1  -6  18        1.60       -0.05      2.47 o 
   0  -6  18       11.83       11.23      3.90 o 
   1  -6  18        0.00        0.69      2.75 o 
   2  -6  18        6.33        6.03      3.57 o 
   3  -6  18       43.89       31.73      4.86 o 
   4  -6  18        1.13        2.67      2.46 o 
  -5  -5  18        1.10        3.55      3.72 o 
  -4  -5  18       25.71       22.19      4.72 o 
  -3  -5  18      210.69      214.84     10.74 o 
  -2  -5  18      219.86      211.68     11.92 o 
  -1  -5  18        9.87        4.89      2.67 o 
   0  -5  18      276.71      270.17     13.97 o 
   1  -5  18        7.09        4.76      3.02 o 
   2  -5  18       54.81       52.80      5.93 o 
   3  -5  18      359.93      356.28     17.40 o 
   4  -5  18       52.26       48.62      6.05 o 
   5  -5  18       60.54       59.69      9.26 o 
  -6  -4  18        9.95        6.32      3.50 o 
  -5  -4  18       15.99       12.74      3.23 o 
  -4  -4  18      144.15      148.86      7.36 o 
  -3  -4  18      194.94      191.16     10.91 o 
  -2  -4  18       97.37       95.75      6.36 o 
  -1  -4  18       24.22       29.41      4.00 o 
   0  -4  18       12.65       11.36      3.14 o 
   1  -4  18      186.32      212.66     15.64 o 
   2  -4  18       85.70       86.56      6.07 o 
   3  -4  18        1.07       -0.97      2.31 o 
   4  -4  18      291.02      298.12     15.03 o 
   5  -4  18        7.13        3.83      2.33 o 
   6  -4  18       10.27       10.10      5.78 o 
  -6  -3  18        3.97        4.95      6.21 o 
  -5  -3  18        2.99        5.07      3.09 o 
  -4  -3  18       90.07       91.57      6.71 o 
  -3  -3  18        3.87        0.85      1.88 o 
  -2  -3  18        5.39        5.85      2.14 o 
  -1  -3  18      373.09      381.11      8.58 o 
   0  -3  18      283.63      291.41     11.84 o 
   1  -3  18        0.27       -0.50      2.12 o 
   2  -3  18       28.90       29.31      3.81 o 
   3  -3  18        0.95        0.42      2.00 o 
   4  -3  18       17.20       16.48      3.77 o 
   5  -3  18       10.30       12.59      3.48 o 
   6  -3  18       21.37       17.94      4.47 o 
  -6  -2  18      127.47      157.28     12.42 o 
  -5  -2  18       19.89       26.01      6.13 o 
  -4  -2  18       17.24       13.07      2.63 o 
  -3  -2  18        0.01        1.04      1.88 o 
  -2  -2  18       66.45       56.81      4.08 o 
  -1  -2  18        2.95        1.00      1.87 o 
   0  -2  18      398.89      384.80     10.17 o 
   1  -2  18      777.28      745.96     65.40 o 
   2  -2  18        4.04        2.81      1.26 o 
   3  -2  18       92.84       94.64      6.80 o 
   4  -2  18        0.20       -0.49      2.00 o 
   5  -2  18        0.18        0.08      3.39 o 
   6  -2  18        2.44       -0.20      3.26 o 
   7  -2  18       27.23       23.81      7.19 o 
  -6  -1  18       30.34       27.76      6.59 o 
  -5  -1  18      203.24      207.04      9.96 o 
  -4  -1  18      159.58      145.71      7.39 o 
  -3  -1  18       10.58       10.70      2.84 o 
  -2  -1  18      117.02      110.40      6.09 o 
  -1  -1  18      103.23       94.54      4.64 o 
   0  -1  18      451.25      421.53     10.19 o 
   1  -1  18     1412.39     1349.42     76.15 o 
   2  -1  18        5.17        1.17      2.32 o 
   3  -1  18        1.56        1.12      1.13 o 
   4  -1  18       28.40       31.11      3.47 o 
   5  -1  18       62.64       69.72      4.98 o 
   6  -1  18        0.98        1.39      3.27 o 
   7  -1  18        4.32        1.02      3.54 o 
  -6   0  18       36.29       52.44      8.50 o 
  -5   0  18       33.69       36.55      6.58 o 
  -4   0  18      102.38      101.95      6.28 o 
  -3   0  18      201.77      183.27      7.80 o 
  -2   0  18       54.40       59.98      5.16 o 
  -1   0  18       57.81       53.40      4.64 o 
   0   0  18        3.54        1.87      1.56 o 
   1   0  18     1157.16     1119.65     27.29 o 
   2   0  18      167.47      173.16      8.66 o 
   3   0  18        4.01        1.44      1.08 o 
   4   0  18        3.66        2.15      1.88 o 
   5   0  18       68.39       70.20      5.12 o 
   6   0  18      141.53      131.79      7.19 o 
   7   0  18        3.82        1.30      2.48 o 
  -6   1  18        5.09        9.77      5.80 o 
  -5   1  18        6.49        1.37      3.39 o 
  -4   1  18       56.51       52.21      4.86 o 
  -3   1  18      663.97      556.76     15.69 o 
  -2   1  18      113.58      100.71      6.09 o 
  -1   1  18        0.28        2.85      2.14 o 
   0   1  18        6.36        6.72      2.71 o 
   1   1  18      798.69      807.44     27.19 o 
   2   1  18       81.08       78.37      4.74 o 
   3   1  18        0.51        1.66      1.87 o 
   4   1  18        3.55        4.23      2.38 o 
   5   1  18      120.92      121.33      7.00 o 
   6   1  18        0.57        1.75      2.25 o 
   7   1  18       18.77       15.85      3.63 o 
  -6   2  18        0.13        2.22      2.29 o 
  -5   2  18        0.13       -0.76      3.58 o 
  -4   2  18      232.61      219.94     15.16 o 
  -3   2  18      940.38      842.85     18.85 o 
  -2   2  18        4.10        1.35      2.03 o 
  -1   2  18      155.64      160.55      6.95 o 
   0   2  18      437.92      416.20     14.92 o 
   1   2  18     2010.43     1949.82    140.58 o 
   2   2  18      103.58       86.63      6.61 o 
   3   2  18      193.82      202.65      6.83 o 
   4   2  18       12.54       12.32      2.09 o 
   5   2  18      207.41      171.99     11.40 o 
   6   2  18       40.64       35.92      5.09 o 
   7   2  18        2.01        2.63      2.46 o 
  -6   3  18      218.56      264.42     35.48 o 
  -5   3  18       46.66       39.96      8.96 o 
  -4   3  18        9.81        4.79      2.39 o 
  -3   3  18       35.92       32.84      4.27 o 
  -2   3  18        8.35        4.15      2.79 o 
  -1   3  18      255.10      230.74     24.44 o 
   0   3  18       60.42       43.82      4.46 o 
   1   3  18       45.41       44.09      4.48 o 
   2   3  18       51.92       44.04      5.01 o 
   3   3  18        0.29        0.08      2.48 o 
   4   3  18        5.16        6.02      2.45 o 
   5   3  18       36.49       32.43      5.12 o 
   6   3  18      146.14      151.42      8.22 o 
   7   3  18       69.60       87.63      7.88 o 
  -5   4  18       31.89       40.29      8.01 o 
  -4   4  18       99.01       95.98     12.47 o 
  -3   4  18       12.42       11.61      4.53 o 
  -2   4  18       87.07       86.59      5.87 o 
  -1   4  18      137.46      128.78      7.93 o 
   0   4  18      159.54      154.53      7.96 o 
   1   4  18       66.54       72.44      6.13 o 
   2   4  18      197.73      177.76      9.15 o 
   3   4  18       65.28       50.15      5.19 o 
   4   4  18       37.87       37.07      6.33 o 
   5   4  18      140.86      133.00      9.94 o 
   6   4  18      227.22      218.59     13.24 o 
   7   4  18        1.85        2.02      7.16 o 
  -5   5  18        1.54        0.12      3.94 o 
  -4   5  18      178.16      201.64     21.69 o 
  -3   5  18       57.20       59.67     10.37 o 
  -2   5  18       61.83       56.72      5.25 o 
  -1   5  18       19.74       14.96      3.36 o 
   0   5  18        0.52        0.38      2.46 o 
   1   5  18       29.31       28.55      5.48 o 
   2   5  18       59.45       54.76      8.01 o 
   3   5  18      137.95      104.02     10.95 o 
   4   5  18        4.77        2.69      2.20 o 
   5   5  18        0.20       -0.33      3.18 o 
   6   5  18        1.59        4.94      4.85 o 
  -4   6  18      130.79      146.68     27.88 o 
  -3   6  18       38.25       32.84      7.11 o 
  -2   6  18       37.35       33.72      8.12 o 
  -1   6  18      385.54      415.96     11.89 o 
   0   6  18       28.72       29.76      5.41 o 
   1   6  18       12.18       12.78      6.94 o 
   2   6  18     2214.37     2490.93     50.89 o 
   3   6  18        8.63        0.00      2.18 o 
   4   6  18       66.18       47.47      8.63 o 
   5   6  18       21.55       21.43      6.10 o 
   6   6  18       17.14       14.65      5.74 o 
  -3   7  18        6.42        6.29      4.11 o 
  -2   7  18      102.44      108.79     15.14 o 
  -1   7  18       10.87        5.45      3.46 o 
   0   7  18       65.81       71.44     10.53 o 
   1   7  18        7.87        4.10      5.75 o 
   2   7  18        4.07        3.21      2.58 o 
   3   7  18      101.93       77.48     11.44 o 
   4   7  18        1.94       -1.75      3.70 o 
   5   7  18       49.17       54.17      8.87 o 
  -1   8  18       50.35       45.95     21.20 o 
   0   8  18       94.19      101.33     11.79 o 
   1   8  18       15.17       11.30      6.11 o 
   2   8  18       67.45       69.16     14.37 o 
   3   8  18       31.69       37.86     10.47 o 
  -3  -7  19       25.24       29.42     12.06 o 
  -2  -7  19       22.42       14.57      4.89 o 
  -1  -7  19       90.15       96.84      8.05 o 
   0  -7  19      101.34      111.60      8.24 o 
   1  -7  19       46.77       66.83      7.02 o 
   2  -7  19      183.44      211.13     11.25 o 
  -4  -6  19       47.84       54.07      8.11 o 
  -3  -6  19        2.33        1.03      2.46 o 
  -2  -6  19       32.69       34.34      5.38 o 
  -1  -6  19       19.25       12.50      4.36 o 
   0  -6  19        2.58        1.46      3.54 o 
   1  -6  19       77.39       57.82      6.18 o 
   2  -6  19       85.49       80.91      7.00 o 
   3  -6  19        2.34        0.05      2.02 o 
   4  -6  19        2.34       -3.52      3.52 o 
  -5  -5  19       23.79       26.85      5.31 o 
  -4  -5  19        9.04       13.06      4.75 o 
  -3  -5  19       43.63       47.20      6.11 o 
  -2  -5  19       25.86       28.40      5.13 o 
  -1  -5  19       28.54       29.23      4.86 o 
   0  -5  19        8.63        4.94      3.59 o 
   1  -5  19       66.99       55.60      5.97 o 
   2  -5  19       15.50       14.15      4.17 o 
   3  -5  19       10.36        7.75      3.20 o 
   4  -5  19        0.77        1.97      3.10 o 
   5  -5  19       29.98       31.10      6.85 o 
  -5  -4  19       97.87      108.02      6.37 o 
  -4  -4  19       70.34       74.53      6.93 o 
  -3  -4  19        5.17        3.65      3.60 o 
  -2  -4  19        2.02        2.55      2.55 o 
  -1  -4  19       12.58       14.93      3.72 o 
   0  -4  19        0.00        0.23      2.19 o 
   1  -4  19        0.57        1.11      2.59 o 
   2  -4  19       23.13       17.87      4.03 o 
   3  -4  19       41.49       28.51      5.96 o 
   4  -4  19       70.08       72.54      6.72 o 
   5  -4  19      150.12      167.99     17.00 o 
  -6  -3  19        0.05        1.46      3.51 o 
  -5  -3  19       23.34       36.91      5.40 o 
  -4  -3  19       10.95        5.07      5.01 o 
  -3  -3  19        0.13        0.16      1.81 o 
  -2  -3  19        2.44        1.56      2.04 o 
  -1  -3  19       20.41       20.38      3.77 o 
   0  -3  19       71.19       67.40      7.03 o 
   1  -3  19      175.57      173.53      8.96 o 
   2  -3  19       22.81       22.97      3.63 o 
   3  -3  19       44.58       46.93      5.19 o 
   4  -3  19      157.37      164.04      9.88 o 
   5  -3  19       45.79       53.66      6.15 o 
   6  -3  19       77.56       80.11     10.71 o 
  -6  -2  19       81.09       96.90     13.18 o 
  -5  -2  19       98.39      120.64      8.87 o 
  -4  -2  19       42.75       37.60      4.69 o 
  -3  -2  19       80.89       78.93      7.89 o 
  -2  -2  19     1272.36     1253.20     23.96 o 
  -1  -2  19      289.08      296.06     14.40 o 
   0  -2  19      330.55      324.42      8.00 o 
   1  -2  19      969.61     1001.22     65.13 o 
   2  -2  19      982.34     1062.77     27.97 o 
   3  -2  19       38.87       38.73      4.82 o 
   4  -2  19       16.99       22.11      3.46 o 
   5  -2  19        4.69        3.75      2.49 o 
   6  -2  19        5.55        4.53      4.13 o 
  -6  -1  19        0.12        0.22      3.62 o 
  -5  -1  19        3.55        7.35      4.43 o 
  -4  -1  19       22.73       16.22      3.23 o 
  -3  -1  19       54.24       58.61      4.91 o 
  -2  -1  19        1.98        0.50      2.00 o 
  -1  -1  19      267.47      251.02      8.66 o 
   0  -1  19      857.07      895.44     18.57 o 
   1  -1  19     1619.31     1609.40     47.21 o 
   2  -1  19      616.25      676.43     23.65 o 
   3  -1  19       11.80       11.87      2.28 o 
   4  -1  19       10.09       12.41      2.87 o 
   5  -1  19        0.72       -0.89      2.07 o 
   6  -1  19       13.70       16.44      4.56 o 
   7  -1  19        5.99        4.38      5.93 o 
  -6   0  19      187.60      248.99     14.16 o 
  -5   0  19       96.27       99.91      9.99 o 
  -4   0  19       15.14        9.52      2.87 o 
  -3   0  19      308.39      235.41     12.31 o 
  -2   0  19       39.86       29.63      3.84 o 
  -1   0  19       57.14       54.03      4.80 o 
   0   0  19       15.82       13.67      2.96 o 
   1   0  19      965.35      916.97     37.75 o 
   2   0  19      565.78      630.31     22.59 o 
   3   0  19       51.97       51.19      5.20 o 
   4   0  19      272.42      277.97      9.10 o 
   5   0  19       42.78       41.70      4.29 o 
   6   0  19       18.03       12.89      5.00 o 
   7   0  19       19.40       19.57      6.31 o 
  -6   1  19       13.50       14.27      5.79 o 
  -5   1  19       39.24       47.14      7.56 o 
  -4   1  19       66.57       67.45      5.60 o 
  -3   1  19      185.30      152.43      7.56 o 
  -2   1  19        0.38        0.24      2.24 o 
  -1   1  19        4.01        3.65      2.20 o 
   0   1  19      264.09      251.71      9.73 o 
   1   1  19      166.35      156.18      8.78 o 
   2   1  19        4.18        4.65      2.45 o 
   3   1  19       55.08       57.03      4.64 o 
   4   1  19       15.94       15.60      2.83 o 
   5   1  19       82.97       82.72      6.19 o 
   6   1  19        7.22        2.25      2.34 o 
   7   1  19       40.85       41.76      5.50 o 
  -6   2  19      171.86      225.50     19.33 o 
  -5   2  19       32.70       38.06      7.94 o 
  -4   2  19        2.59       -1.19      2.99 o 
  -3   2  19      273.07      220.44      9.46 o 
  -2   2  19        1.40        2.56      2.63 o 
  -1   2  19      201.75      165.19      8.44 o 
   0   2  19      910.21      871.32     31.42 o 
   1   2  19     1567.12     1485.29     42.01 o 
   2   2  19       51.55       49.14      5.96 o 
   3   2  19       38.85       39.43      4.89 o 
   4   2  19      227.40      227.34      8.81 o 
   5   2  19      187.43      174.04      7.14 o 
   6   2  19      150.06      143.94      7.89 o 
   7   2  19        9.80        5.22      2.90 o 
  -5   3  19       17.36       15.94      5.65 o 
  -4   3  19        3.46       10.96      5.44 o 
  -3   3  19      129.70      121.54      6.76 o 
  -2   3  19       92.72       90.29      6.02 o 
  -1   3  19       47.56       34.87      4.29 o 
   0   3  19      443.66      456.33     14.02 o 
   1   3  19      480.74      456.41     18.86 o 
   2   3  19       76.89       69.52      6.15 o 
   3   3  19        0.39        0.53      1.55 o 
   4   3  19      345.45      338.25     13.59 o 
   5   3  19      198.88      214.52     11.86 o 
   6   3  19       25.06       26.64      6.51 o 
   7   3  19       21.57       25.41      5.32 o 
  -5   4  19       11.84       27.41      5.82 o 
  -4   4  19       26.79       19.72      6.35 o 
  -3   4  19       16.31       15.14      5.56 o 
  -2   4  19       58.30       58.83      5.31 o 
  -1   4  19       13.40       12.21      3.11 o 
   0   4  19        4.94        2.23      2.82 o 
   1   4  19      245.00      238.06     10.88 o 
   2   4  19        6.15        3.57      3.01 o 
   3   4  19       13.68       16.12      3.80 o 
   4   4  19        7.50        9.53      3.31 o 
   5   4  19       22.36       27.21      5.73 o 
   6   4  19      153.34      148.16     11.78 o 
  -4   5  19        7.81       19.29      5.65 o 
  -3   5  19       60.52       57.92      8.35 o 
  -2   5  19      176.29      196.48      8.70 o 
  -1   5  19        1.51        0.64      1.92 o 
   0   5  19       10.04       10.25      3.16 o 
   1   5  19      440.92      410.15     23.48 o 
   2   5  19      724.63      759.96     53.46 o 
   3   5  19        7.29        3.75      2.56 o 
   4   5  19       28.23       36.91      7.51 o 
   5   5  19       17.12       19.83      6.79 o 
   6   5  19       29.53       35.00      7.46 o 
  -3   6  19        0.27        1.38      4.18 o 
  -2   6  19       53.03       65.36      8.17 o 
  -1   6  19       33.75       33.62      5.79 o 
   0   6  19        0.08       -0.63      2.87 o 
   1   6  19       60.91       65.39     10.25 o 
   2   6  19      248.85      225.20     20.42 o 
   3   6  19       26.24       19.78      5.80 o 
   4   6  19       11.48        6.76      3.87 o 
   5   6  19        0.44       -0.68      3.99 o 
  -2   7  19        5.72       15.18      9.90 o 
  -1   7  19       32.04       33.49      5.73 o 
   0   7  19       68.62       72.54     10.40 o 
   1   7  19      142.69      142.19     13.83 o 
   2   7  19        0.18       -1.05      2.53 o 
   3   7  19        9.86        6.38      3.95 o 
   4   7  19      152.69      119.76     13.56 o 
   1   8  19        2.88        0.71      3.80 o 
   2   8  19        3.66        2.68      4.80 o 
   3   8  19        3.45        2.64      2.27 o 
  -2  -7  20      110.30      116.71      8.74 o 
  -1  -7  20       18.23       19.05      6.11 o 
   0  -7  20       48.31       51.72     10.39 o 
   1  -7  20        4.08        2.94      3.34 o 
  -3  -6  20        0.01        0.20      2.87 o 
  -2  -6  20        2.13        3.60      3.27 o 
  -1  -6  20       11.38        7.04      4.18 o 
   0  -6  20       11.50       13.36      4.35 o 
   1  -6  20        3.94        3.92      4.94 o 
   2  -6  20       45.58       43.36      6.32 o 
   3  -6  20        1.82        0.74      2.06 o 
  -4  -5  20        1.66        5.39      3.34 o 
  -3  -5  20        5.53       11.38      5.08 o 
  -2  -5  20      465.38      578.53     15.09 o 
  -1  -5  20      159.50      174.40      9.81 o 
   0  -5  20       12.04        9.55      5.68 o 
   1  -5  20       31.81       35.03      5.19 o 
   2  -5  20       60.84       55.24      6.17 o 
   3  -5  20       37.36       36.49      5.34 o 
   4  -5  20       55.20       48.25      6.33 o 
  -5  -4  20      137.66      170.18     10.98 o 
  -4  -4  20       49.38       51.26      6.33 o 
  -3  -4  20       15.65       10.87      3.62 o 
  -2  -4  20       56.44       56.75      6.98 o 
  -1  -4  20       13.18        8.62      3.16 o 
   0  -4  20       23.09       20.26      4.03 o 
   1  -4  20        1.98        2.34      3.10 o 
   2  -4  20      267.92      261.00     10.61 o 
   3  -4  20       37.57       35.10      5.26 o 
   4  -4  20        1.15       -1.36      2.58 o 
   5  -4  20      104.26      122.32     16.58 o 
  -5  -3  20        6.38        8.37      2.95 o 
  -4  -3  20      225.52      247.95     10.24 o 
  -3  -3  20        3.43        0.58      2.00 o 
  -2  -3  20       76.95       80.56      6.14 o 
  -1  -3  20       70.21       66.29      5.32 o 
   0  -3  20       14.85       13.32      3.55 o 
   1  -3  20        5.61        1.97      3.13 o 
   2  -3  20      126.07      130.65      8.72 o 
   3  -3  20       54.93       49.47      5.82 o 
   4  -3  20       22.62       24.39      4.24 o 
   5  -3  20        4.78        3.45      2.76 o 
   6  -3  20      119.00      136.51     18.68 o 
  -6  -2  20      223.54      285.19     26.35 o 
  -5  -2  20       28.55       29.14      4.84 o 
  -4  -2  20       15.74        6.45      4.55 o 
  -3  -2  20       23.59       21.59      3.81 o 
  -2  -2  20      105.18       83.77      6.59 o 
  -1  -2  20      233.56      223.10      7.17 o 
   0  -2  20       34.54       35.79      3.55 o 
   1  -2  20      827.60      887.70     60.97 o 
   2  -2  20      680.13      736.50     41.60 o 
   3  -2  20      100.49       98.48      7.55 o 
   4  -2  20        2.87        3.90      2.18 o 
   5  -2  20       46.53       40.13      5.54 o 
   6  -2  20       29.93       53.52      8.90 o 
  -6  -1  20      117.02      111.89     11.00 o 
  -5  -1  20        0.16       -1.61      3.14 o 
  -4  -1  20        0.10       -0.30      2.03 o 
  -3  -1  20       34.05       41.88      4.72 o 
  -2  -1  20       18.66       23.47      3.84 o 
  -1  -1  20       88.03       88.82      5.75 o 
   0  -1  20        1.48        3.67      2.20 o 
   1  -1  20      129.50      130.71      9.11 o 
   2  -1  20       19.32       15.73      3.14 o 
   3  -1  20      103.95       98.59      7.29 o 
   4  -1  20       38.01       37.96      3.96 o 
   5  -1  20       15.52       13.36      3.88 o 
   6  -1  20       29.24       37.52      5.64 o 
  -6   0  20       61.42       82.83     10.07 o 
  -5   0  20       43.22       59.03      7.82 o 
  -4   0  20       67.39       55.74      5.59 o 
  -3   0  20      431.87      407.12     13.27 o 
  -2   0  20      990.87      899.60     19.75 o 
  -1   0  20        0.28       -0.11      2.03 o 
   0   0  20      224.61      221.68      8.37 o 
   1   0  20        1.18        3.85      2.04 o 
   2   0  20     2524.19     2816.00     67.25 o 
   3   0  20     1563.26     1611.08     30.53 o 
   4   0  20        5.78        5.23      2.46 o 
   5   0  20        6.66        4.02      2.47 o 
   6   0  20      136.04      138.51      7.19 o 
  -6   1  20        0.02       -0.52      3.75 o 
  -5   1  20       14.20       17.50      6.53 o 
  -4   1  20       87.80       63.81      7.76 o 
  -3   1  20       29.86       27.77      4.18 o 
  -2   1  20      183.89      187.63      9.75 o 
  -1   1  20       36.62       29.31      3.95 o 
   0   1  20        0.22        0.40      1.92 o 
   1   1  20        0.87        1.01      2.00 o 
   2   1  20       26.75       24.77      5.39 o 
   3   1  20       18.04       20.33      3.99 o 
   4   1  20       47.70       58.01      4.81 o 
   5   1  20       96.83       97.35      5.80 o 
   6   1  20        6.69        3.48      2.36 o 
   7   1  20        5.19        2.85      2.25 o 
  -5   2  20       22.83       24.21      7.41 o 
  -4   2  20        2.59       -0.12      2.98 o 
  -3   2  20        2.49        2.14      2.01 o 
  -2   2  20      285.60      248.67     13.76 o 
  -1   2  20      541.28      460.35     14.14 o 
   0   2  20      391.23      379.23     18.76 o 
   1   2  20      234.29      242.86     16.01 o 
   2   2  20        0.73        1.13      2.52 o 
   3   2  20        3.12        3.04      2.61 o 
   4   2  20      165.64      165.21     10.36 o 
   5   2  20       71.55       72.14      7.80 o 
   6   2  20        7.93        5.18      3.63 o 
   7   2  20        0.16        0.96      2.50 o 
  -5   3  20        2.40       -0.29      3.88 o 
  -4   3  20       39.80       35.96      7.57 o 
  -3   3  20        0.17        1.65      1.74 o 
  -2   3  20        2.18       -0.71      2.50 o 
  -1   3  20      119.85      112.59      6.71 o 
   0   3  20      414.20      410.09     13.20 o 
   1   3  20       29.54       26.72      4.47 o 
   2   3  20        1.18        1.01      2.66 o 
   3   3  20        9.31        6.74      2.68 o 
   4   3  20      156.17      125.70      9.00 o 
   5   3  20       20.02       22.84      5.49 o 
   6   3  20      171.33      158.25     19.22 o 
  -5   4  20       18.38       16.17      5.83 o 
  -4   4  20      181.72      209.57     14.82 o 
  -3   4  20      122.66      125.00     10.31 o 
  -2   4  20        2.03        2.23      2.28 o 
  -1   4  20        8.22        5.78      2.46 o 
   0   4  20      184.85      177.48     10.88 o 
   1   4  20       13.19       10.35      3.87 o 
   2   4  20        0.28        0.88      2.78 o 
   3   4  20        8.59        5.87      2.79 o 
   4   4  20        6.72        1.16      2.23 o 
   5   4  20        1.12        3.90      4.02 o 
   6   4  20        0.81       -1.81      3.35 o 
  -4   5  20       27.72       21.58      6.30 o 
  -3   5  20        6.67        5.61      4.46 o 
  -2   5  20        1.43        1.15      2.00 o 
  -1   5  20      130.40      126.00      8.96 o 
   0   5  20        5.07        4.88      3.22 o 
   1   5  20      541.92      592.32     43.12 o 
   2   5  20      137.60      151.40     14.39 o 
   3   5  20       68.57       81.99     10.90 o 
   4   5  20       52.80       41.92      7.83 o 
   5   5  20        3.83        5.33      3.96 o 
   6   5  20        2.21        4.01      3.79 o 
  -3   6  20       24.56       26.44      7.60 o 
  -2   6  20      227.96      266.35     15.70 o 
  -1   6  20      147.63      160.55      8.21 o 
   0   6  20      101.79       86.84      9.86 o 
   1   6  20       28.20       22.59      7.61 o 
   2   6  20        8.40       10.98      7.82 o 
   3   6  20        8.97        4.02      3.80 o 
   4   6  20       41.26       34.69      7.84 o 
   5   6  20       44.59       47.51      8.71 o 
  -2   7  20      130.24      150.17     18.06 o 
  -1   7  20       79.34       70.69     13.59 o 
   0   7  20      159.01      146.53     14.20 o 
   1   7  20       39.80       59.71     10.78 o 
   2   7  20        1.59        3.90      3.53 o 
   3   7  20       13.81        8.60      4.80 o 
   4   7  20     1569.63     1696.64     35.26 o 
   1   8  20       14.54       21.73      9.95 o 
  -3  -6  21        4.88        2.99      2.64 o 
  -2  -6  21      220.28      247.53     11.17 o 
  -1  -6  21       74.08       81.35      7.49 o 
   0  -6  21        1.76        1.96      3.78 o 
   1  -6  21        0.03       -2.17      3.13 o 
   2  -6  21        8.13        4.50      3.15 o 
  -4  -5  21       86.95       94.84      7.78 o 
  -3  -5  21       60.15       85.72      7.18 o 
  -2  -5  21      155.58      183.54     12.41 o 
  -1  -5  21       14.77       13.28      4.24 o 
   0  -5  21        4.66        2.85      2.70 o 
   1  -5  21        1.31        0.36      2.43 o 
   2  -5  21       23.34       18.25      4.19 o 
   3  -5  21        0.01       -0.41      2.79 o 
   4  -5  21       42.16       35.21      6.89 o 
  -4  -4  21       31.02       42.80     11.49 o 
  -3  -4  21       87.86       87.51      6.90 o 
  -2  -4  21       61.48       79.67      8.93 o 
  -1  -4  21      178.33      182.59     11.74 o 
   0  -4  21      118.13      134.89      9.98 o 
   1  -4  21        2.20        0.90      2.20 o 
   2  -4  21        7.49        3.77      2.12 o 
   3  -4  21       44.02       54.64      6.04 o 
   4  -4  21      177.24      182.60     12.17 o 
   5  -4  21       32.67       30.74      6.49 o 
  -5  -3  21        0.00       -0.71      2.51 o 
  -4  -3  21        0.59       -0.93      2.75 o 
  -3  -3  21       51.57       56.96      9.95 o 
  -2  -3  21      112.23      119.83     10.07 o 
  -1  -3  21       38.49       38.54      5.00 o 
   0  -3  21      218.56      215.99      9.55 o 
   1  -3  21       10.36       12.47      5.31 o 
   2  -3  21       34.90       31.76      4.55 o 
   3  -3  21       53.30       50.15      5.62 o 
   4  -3  21        1.63        2.04      2.80 o 
   5  -3  21        0.50        3.51      2.49 o 
  -5  -2  21      279.34      364.75     14.72 o 
  -4  -2  21        0.20        3.25      2.82 o 
  -3  -2  21        1.59        1.27      3.29 o 
  -2  -2  21      451.65      406.56     19.46 o 
  -1  -2  21        8.04        2.92      2.35 o 
   0  -2  21       57.75       53.04      4.29 o 
   1  -2  21      145.07      136.71      7.32 o 
   2  -2  21     1447.31     1554.02     42.69 o 
   3  -2  21      271.23      275.44     16.41 o 
   4  -2  21       32.33       40.30      5.43 o 
   5  -2  21        6.25        3.97      3.00 o 
   6  -2  21      216.16      255.78     25.66 o 
  -5  -1  21        0.00        0.13      3.42 o 
  -4  -1  21       35.09       37.88      4.90 o 
  -3  -1  21       66.79       66.53      5.75 o 
  -2  -1  21       31.04       27.25      4.32 o 
  -1  -1  21        3.72        2.24      2.12 o 
   0  -1  21      283.44      270.77      9.42 o 
   1  -1  21      479.50      499.47     15.31 o 
   2  -1  21     1048.02     1173.23     49.20 o 
   3  -1  21      995.24     1080.22     45.16 o 
   4  -1  21       93.12       98.62      7.80 o 
   5  -1  21       14.05        8.80      4.80 o 
   6  -1  21       70.82       79.20      7.28 o 
  -5   0  21       53.37       48.59      7.99 o 
  -4   0  21       21.82       35.11      5.19 o 
  -3   0  21       81.06       61.56      5.65 o 
  -2   0  21       77.52       58.35      5.15 o 
  -1   0  21       17.05       10.23      3.17 o 
   0   0  21       70.64       72.47      5.79 o 
   1   0  21     1247.48     1288.71     30.57 o 
   2   0  21      166.00      177.44     38.60 o 
   3   0  21      588.78      624.67     19.34 o 
   4   0  21      160.11      179.92      8.31 o 
   5   0  21       11.16       10.78      3.34 o 
   6   0  21      138.93      152.95      9.79 o 
  -5   1  21        3.09        1.84      4.14 o 
  -4   1  21        1.37        2.51      4.13 o 
  -3   1  21        4.51        4.82      2.86 o 
  -2   1  21       26.18       27.95      4.33 o 
  -1   1  21      163.30      131.15      7.07 o 
   0   1  21        0.07       -1.16      2.03 o 
   1   1  21      289.32      288.47     23.73 o 
   2   1  21       55.00       51.27     10.20 o 
   3   1  21      221.94      223.58     10.81 o 
   4   1  21        9.36        4.74      1.67 o 
   5   1  21        1.55        0.51      2.42 o 
   6   1  21        3.58        3.02      2.19 o 
  -5   2  21       25.78       31.94      7.45 o 
  -4   2  21        1.20        6.18      5.19 o 
  -3   2  21       86.36       90.64      6.55 o 
  -2   2  21        6.80        3.03      2.40 o 
  -1   2  21      672.78      586.85     15.57 o 
   0   2  21        0.60        1.96      2.19 o 
   1   2  21       18.66       13.79      2.67 o 
   2   2  21        1.62        2.15      2.56 o 
   3   2  21       87.39      101.76      7.58 o 
   4   2  21       25.75       22.55      4.89 o 
   5   2  21        0.01        3.02      4.37 o 
   6   2  21       30.53       21.76      5.78 o 
  -5   3  21       67.89       93.20     12.99 o 
  -4   3  21      283.14      332.41     16.78 o 
  -3   3  21        2.35        1.99      3.36 o 
  -2   3  21       39.76       33.27      4.36 o 
  -1   3  21       61.20       60.74      5.29 o 
   0   3  21        4.77        2.72      2.22 o 
   1   3  21      133.57      128.60      8.22 o 
   2   3  21       10.98       12.43      7.34 o 
   3   3  21       52.96       53.98      6.02 o 
   4   3  21      101.18       89.75      7.56 o 
   5   3  21       42.98       58.60     12.90 o 
   6   3  21       34.86       39.83      7.81 o 
  -4   4  21      105.46      118.61     11.69 o 
  -3   4  21       35.11       28.92      6.56 o 
  -2   4  21       12.42        7.67      3.08 o 
  -1   4  21       56.18       51.12      5.25 o 
   0   4  21      357.66      359.29     19.26 o 
   1   4  21        0.38        1.60      5.00 o 
   2   4  21       29.96       25.68      5.32 o 
   3   4  21      144.25      143.67     12.97 o 
   4   4  21        8.23        4.15      3.13 o 
   5   4  21        0.18       -0.13      3.48 o 
   6   4  21        0.96        1.27      3.71 o 
  -3   5  21       69.24       99.79      9.86 o 
  -2   5  21        3.38        5.05      4.40 o 
  -1   5  21       34.94       31.33      4.69 o 
   0   5  21       22.81       24.10      6.08 o 
   1   5  21       14.45       16.36      4.97 o 
   2   5  21      286.67      266.95     21.05 o 
   3   5  21      135.15      116.85     12.75 o 
   4   5  21       11.10       12.45      3.50 o 
   5   5  21       31.17       53.40      8.71 o 
  -2   6  21       96.92      126.01     10.98 o 
  -1   6  21       17.80       15.03      4.01 o 
   0   6  21       65.29       68.63      8.37 o 
   1   6  21        5.80       -1.45      4.05 o 
   2   6  21        5.14        6.37      6.31 o 
   3   6  21      182.95      177.84     15.50 o 
   4   6  21      368.78      409.56     18.42 o 
   0   7  21       78.17       82.46     11.02 o 
   1   7  21      324.78      428.45     23.59 o 
   2   7  21        5.83        3.75      3.12 o 
   3   7  21        2.72        4.82      3.69 o 
  -2  -6  22      113.45      142.28      8.93 o 
  -1  -6  22        0.07        0.49      3.14 o 
   0  -6  22        9.59        6.70      4.40 o 
   1  -6  22        7.37        3.09      3.45 o 
   2  -6  22        2.74        2.40      3.46 o 
  -3  -5  22       10.35        7.71      3.67 o 
  -2  -5  22      123.37      146.09      9.39 o 
  -1  -5  22        0.10        0.04      2.83 o 
   0  -5  22       12.26       13.49      4.11 o 
   1  -5  22        2.36        0.50      2.63 o 
   2  -5  22       12.64        7.06      5.70 o 
   3  -5  22       78.64       73.83      9.35 o 
  -4  -4  22        8.29        6.20      3.86 o 
  -3  -4  22        0.22       -1.09      2.64 o 
  -2  -4  22        0.26        3.03      4.01 o 
  -1  -4  22      486.34      542.09     18.89 o 
   0  -4  22      151.18      161.48     11.10 o 
   1  -4  22       58.05       62.68      8.20 o 
   2  -4  22        7.54        5.46      3.39 o 
   3  -4  22      618.29      615.65     19.95 o 
   4  -4  22        4.65        0.50      3.26 o 
  -4  -3  22        3.97        2.73      2.66 o 
  -3  -3  22       33.95       45.19      6.84 o 
  -2  -3  22        6.87        5.98      4.35 o 
  -1  -3  22        0.40        0.04      3.19 o 
   0  -3  22        6.67        5.19      2.85 o 
   1  -3  22        8.07        7.12      4.28 o 
   2  -3  22       20.78       18.53      4.09 o 
   3  -3  22       48.24       53.73      6.04 o 
   4  -3  22       84.60       83.03      7.77 o 
   5  -3  22       32.83       34.31      7.06 o 
  -5  -2  22        0.06        3.51      3.07 o 
  -4  -2  22        0.70        1.47      1.86 o 
  -3  -2  22        7.35        5.36      3.55 o 
  -2  -2  22       93.28       91.19      6.89 o 
  -1  -2  22      244.20      216.60     11.84 o 
   0  -2  22        0.01        2.08      2.90 o 
   1  -2  22       12.07        7.21      2.61 o 
   2  -2  22      108.84      102.46      8.11 o 
   3  -2  22      240.26      263.56     14.19 o 
   4  -2  22        6.02        3.44      2.16 o 
   5  -2  22       80.63       89.22      8.67 o 
  -5  -1  22       10.22        3.55      5.03 o 
  -4  -1  22       71.36       72.37      7.59 o 
  -3  -1  22       10.19        4.65      2.77 o 
  -2  -1  22        9.37        4.23      2.84 o 
  -1  -1  22       18.97       17.25      3.65 o 
   0  -1  22      202.08      211.42      9.26 o 
   1  -1  22       56.63       64.14      6.72 o 
   2  -1  22       81.68       68.50      8.03 o 
   3  -1  22     1075.82     1164.46     72.79 o 
   4  -1  22        0.47        3.29      2.88 o 
   5  -1  22        4.46        0.38      2.66 o 
   6  -1  22       91.38      101.85      7.95 o 
  -5   0  22       15.43       19.02      9.76 o 
  -4   0  22       18.77       15.88      3.87 o 
  -3   0  22       17.82        6.51      4.93 o 
  -2   0  22       56.96       44.93      5.17 o 
  -1   0  22      159.07      162.64      9.28 o 
   0   0  22       15.38       13.37      4.10 o 
   1   0  22      463.98      520.59     24.95 o 
   2   0  22      563.79      551.17     25.47 o 
   3   0  22      442.02      469.68     20.95 o 
   4   0  22      312.21      369.09     14.03 o 
   5   0  22       50.38       50.17      5.06 o 
   6   0  22        1.53       -0.62      2.65 o 
  -5   1  22       20.40       20.86      6.89 o 
  -4   1  22        8.79       12.08      6.56 o 
  -3   1  22       13.65        2.68      3.94 o 
  -2   1  22      105.95       98.08      6.61 o 
  -1   1  22      186.97      161.41      8.18 o 
   0   1  22      118.27      101.75      6.57 o 
   1   1  22      389.70      389.69     16.66 o 
   2   1  22      147.37      137.81      9.10 o 
   3   1  22       43.76       39.65      5.20 o 
   4   1  22       29.17       25.16      4.98 o 
   5   1  22      866.08      919.27     43.06 o 
   6   1  22       21.52       13.53      4.37 o 
  -5   2  22       82.61       99.49     10.80 o 
  -4   2  22       27.32        9.32      5.12 o 
  -3   2  22       27.15       25.28      4.70 o 
  -2   2  22       55.47       47.17      5.36 o 
  -1   2  22        3.13       -0.59      2.55 o 
   0   2  22      119.09      122.43      7.42 o 
   1   2  22      167.97      178.10      9.47 o 
   2   2  22      139.24      153.07      9.30 o 
   3   2  22        1.33        2.98      2.37 o 
   4   2  22        3.59        2.67      2.49 o 
   5   2  22        0.06        0.82      2.78 o 
   6   2  22       26.17       30.73      6.41 o 
  -4   3  22        1.16        1.91      4.16 o 
  -3   3  22       35.26       27.86      6.28 o 
  -2   3  22       53.42       51.04      5.25 o 
  -1   3  22       62.31       74.25      6.27 o 
   0   3  22      351.92      328.83     15.77 o 
   1   3  22      491.75      487.48     31.99 o 
   2   3  22        0.44       -0.92      2.77 o 
   3   3  22       40.55       30.27      4.73 o 
   4   3  22        6.28        2.62      2.65 o 
   5   3  22        2.08        5.04      4.11 o 
   6   3  22        9.37        8.59      5.68 o 
  -4   4  22       78.32      102.69     10.78 o 
  -3   4  22        0.00        1.20      4.02 o 
  -2   4  22       45.50       51.23      5.74 o 
  -1   4  22       15.37       14.05      3.47 o 
   0   4  22       20.01       18.77      4.82 o 
   1   4  22      120.12      121.29     13.72 o 
   2   4  22        1.29        5.78      8.85 o 
   3   4  22        0.17       -1.05      3.47 o 
   4   4  22       18.57       14.75      4.71 o 
   5   4  22       11.93       13.30      6.17 o 
  -3   5  22       73.79       90.36      9.55 o 
  -2   5  22      296.84      322.07     17.77 o 
  -1   5  22      168.68      161.96      9.61 o 
   0   5  22       29.32       46.53      7.66 o 
   1   5  22      120.78      117.15     13.32 o 
   2   5  22       42.76       48.99     10.76 o 
   3   5  22       11.33        9.25      5.18 o 
   4   5  22        4.76        1.50      2.99 o 
   5   5  22       84.71       94.77      9.87 o 
  -2   6  22        4.62        8.24      6.12 o 
  -1   6  22       14.07        7.55      4.08 o 
   0   6  22        2.67        1.97      2.62 o 
   1   6  22       53.97       54.49      9.49 o 
   2   6  22       10.01       16.84      7.22 o 
   3   6  22      205.61      201.97     17.18 o 
   4   6  22      211.64      198.22     17.94 o 
   0   7  22      239.80      266.28     17.80 o 
   1   7  22       77.12       82.67     12.77 o 
   2   7  22       33.50       32.60      8.17 o 
  -2  -5  23        0.40        3.61      5.52 o 
  -1  -5  23        1.40        1.95      3.01 o 
   0  -5  23      140.87      160.39     10.61 o 
   1  -5  23        4.19        1.94      3.53 o 
   2  -5  23        0.46        1.00      2.11 o 
  -3  -4  23        3.06        2.85      3.37 o 
  -2  -4  23       21.74       21.04      5.79 o 
  -1  -4  23      133.41       98.06      7.31 o 
   0  -4  23      243.73      262.69     10.94 o 
   1  -4  23       36.83       39.88      5.63 o 
   2  -4  23        5.76        2.52      2.59 o 
   3  -4  23      880.10      901.30     48.64 o 
   4  -4  23        5.35        4.04      3.16 o 
  -4  -3  23       47.81       70.16      7.91 o 
  -3  -3  23       76.11       76.56      7.91 o 
  -2  -3  23        0.70        2.36      3.07 o 
  -1  -3  23       71.31       59.84      7.80 o 
   0  -3  23        4.22        8.28      5.11 o 
   1  -3  23        0.17        3.79      3.06 o 
   2  -3  23        3.00        0.35      2.56 o 
   3  -3  23      248.02      255.03     13.17 o 
   4  -3  23       59.33       54.64      6.82 o 
  -4  -2  23      255.30      343.73     12.71 o 
  -3  -2  23       53.92       50.11      5.85 o 
  -2  -2  23       33.82       26.37      6.57 o 
  -1  -2  23      329.20      346.81     15.67 o 
   0  -2  23      123.90      123.72      9.24 o 
   1  -2  23      181.84      196.30     19.63 o 
   2  -2  23      742.60      848.05     30.18 o 
   3  -2  23      855.50      946.90     21.80 o 
   4  -2  23       45.27       46.25      6.21 o 
   5  -2  23        8.17        7.40      4.07 o 
  -4  -1  23       85.67       99.41      9.29 o 
  -3  -1  23        6.20        7.82      3.40 o 
  -2  -1  23       95.60       77.09      6.87 o 
  -1  -1  23       50.58       40.28      5.36 o 
   0  -1  23       88.36       86.99      6.57 o 
   1  -1  23       53.64       53.68      6.81 o 
   2  -1  23       97.37       99.29      7.62 o 
   3  -1  23      121.97      111.07      9.17 o 
   4  -1  23      184.01      188.13     11.34 o 
   5  -1  23       38.04       37.01      6.08 o 
  -5   0  23       27.95       27.96      6.76 o 
  -4   0  23        4.17        7.47      3.56 o 
  -3   0  23        0.09        1.53      2.48 o 
  -2   0  23       20.54       23.05      4.36 o 
  -1   0  23        0.67        0.19      2.87 o 
   0   0  23        0.98        1.24      2.36 o 
   1   0  23        9.70        5.30      2.77 o 
   2   0  23      250.05      246.52     16.23 o 
   3   0  23        4.35        2.40      1.67 o 
   4   0  23       57.06       59.42      5.59 o 
   5   0  23      613.45      645.94     32.21 o 
  -4   1  23       10.08       12.15      6.33 o 
  -3   1  23       21.29       17.87      3.77 o 
  -2   1  23        0.02       -0.19      2.17 o 
  -1   1  23       43.90       35.83      5.38 o 
   0   1  23       16.07        8.69      2.97 o 
   1   1  23      134.08      145.08      9.37 o 
   2   1  23       11.15       10.22      4.24 o 
   3   1  23       56.94       62.66      6.81 o 
   4   1  23      156.87      165.29     10.31 o 
   5   1  23      191.51      215.59     11.47 o 
   6   1  23       92.93      101.20      8.60 o 
  -4   2  23        0.66        4.94      6.03 o 
  -3   2  23        2.34        1.90      2.42 o 
  -2   2  23        0.00       -0.11      2.14 o 
  -1   2  23       23.14       16.82      4.32 o 
   0   2  23        4.49        2.03      3.60 o 
   1   2  23        1.08       -0.26      2.53 o 
   2   2  23        0.33        0.96      3.00 o 
   3   2  23        2.99        0.80      2.19 o 
   4   2  23       15.95       15.78      4.42 o 
   5   2  23        5.65        5.16      2.91 o 
  -4   3  23       20.68       21.53      7.52 o 
  -3   3  23       50.30       45.86      8.36 o 
  -2   3  23       63.89       92.83      6.69 o 
  -1   3  23        1.60        3.13      2.62 o 
   0   3  23        3.90        4.01      3.15 o 
   1   3  23      243.00      221.63     11.55 o 
   2   3  23       63.24       82.44      8.17 o 
   3   3  23        3.70        0.42      3.19 o 
   4   3  23        0.15       -1.30      5.07 o 
   5   3  23       11.56        7.85      4.91 o 
  -3   4  23        5.81        1.62      4.08 o 
  -2   4  23       17.34       10.04      3.62 o 
  -1   4  23        5.85        5.97      3.39 o 
   0   4  23        3.72        2.13      2.55 o 
   1   4  23       18.43       13.22      9.92 o 
   2   4  23       57.44       62.32     11.82 o 
   3   4  23       40.21       47.65      9.51 o 
   4   4  23       19.76       25.11      6.06 o 
   5   4  23       24.50       31.96      7.54 o 
  -2   5  23       51.04       69.66      9.37 o 
  -1   5  23        1.51        1.97      2.92 o 
   0   5  23        4.03        2.91      4.25 o 
   1   5  23      177.30      148.25     14.78 o 
   2   5  23      110.51      138.88     13.92 o 
   3   5  23        8.08        5.84      2.60 o 
   4   5  23        0.51        1.50      3.72 o 
  -1   6  23       44.49       54.78     10.28 o 
   0   6  23       20.23       14.44      7.62 o 
   1   6  23        9.81        5.80      4.59 o 
   2   6  23       13.30       18.99      8.92 o 
   3   6  23       96.29      102.46     34.39 o 
  -1  -5  24        3.03        2.15      3.41 o 
   0  -5  24      198.45      266.89     17.80 o 
   1  -5  24       50.98       60.67      7.06 o 
  -3  -4  24        6.57        3.61      5.86 o 
  -2  -4  24       18.89       23.27      6.26 o 
  -1  -4  24       60.30       67.69      8.23 o 
   0  -4  24      348.19      437.17     21.34 o 
   1  -4  24       34.03       40.93      6.08 o 
   2  -4  24        1.97        1.25      3.06 o 
   3  -4  24      152.77      143.23     10.57 o 
  -3  -3  24      116.52      130.93     10.48 o 
  -2  -3  24       22.75       14.59      4.74 o 
  -1  -3  24        0.00       -0.08      3.41 o 
   0  -3  24       12.51       15.85      5.58 o 
   1  -3  24        4.50        2.52      2.98 o 
   2  -3  24      390.18      425.80     16.93 o 
   3  -3  24      380.28      419.07     19.82 o 
   4  -3  24        8.43        6.45      3.10 o 
  -4  -2  24       22.99       18.23      4.72 o 
  -3  -2  24       22.02       35.59      5.43 o 
  -2  -2  24      121.04       83.89     11.72 o 
  -1  -2  24        5.60       -0.11      3.36 o 
   0  -2  24       59.78       67.15      8.47 o 
   1  -2  24        3.56        0.24      3.13 o 
   2  -2  24       91.01       88.51      8.84 o 
   3  -2  24      205.43      217.77     12.31 o 
   4  -2  24      117.47      108.97      9.39 o 
  -4  -1  24       47.96       47.39      6.13 o 
  -3  -1  24      115.57      141.00      8.51 o 
  -2  -1  24       64.79       68.26      6.40 o 
  -1  -1  24       33.71       33.89      6.77 o 
   0  -1  24        7.25       15.41      4.02 o 
   1  -1  24       10.22       13.00      4.71 o 
   2  -1  24      231.25      238.97     17.27 o 
   3  -1  24       39.92       32.61      6.52 o 
   4  -1  24       75.24       72.70     14.42 o 
   5  -1  24       64.31       65.17      8.52 o 
  -4   0  24        2.66        5.19      2.83 o 
  -3   0  24       50.62       39.31      5.48 o 
  -2   0  24      158.27      150.63      8.55 o 
  -1   0  24        4.12        3.82      2.91 o 
   0   0  24        1.81       -0.53      2.91 o 
   1   0  24        8.97        4.93      3.21 o 
   2   0  24      353.84      365.63     17.91 o 
   3   0  24      492.91      552.63     17.45 o 
   4   0  24        0.03       -0.77      1.95 o 
   5   0  24      677.60      731.88     58.68 o 
  -4   1  24      190.93      255.16     14.96 o 
  -3   1  24       83.94       94.89      7.38 o 
  -2   1  24       21.26       14.74      3.76 o 
  -1   1  24       13.93       15.62      5.28 o 
   0   1  24      146.41      146.96      8.29 o 
   1   1  24      111.69      110.91      8.55 o 
   2   1  24       12.30        9.68      4.70 o 
   3   1  24        0.04        0.42      1.95 o 
   4   1  24       74.22       67.59      9.83 o 
   5   1  24      547.93      616.88     16.37 o 
  -4   2  24       49.74       52.09      8.73 o 
  -3   2  24       14.91       22.61      4.29 o 
  -2   2  24       45.98       31.50      4.88 o 
  -1   2  24       11.93       10.71      3.90 o 
   0   2  24        5.92        4.54      3.36 o 
   1   2  24      552.18      552.36     36.21 o 
   2   2  24      137.62      136.49     10.67 o 
   3   2  24       10.92       14.25      3.66 o 
   4   2  24       34.28       29.47      5.80 o 
   5   2  24       12.46       10.59      4.01 o 
  -3   3  24       78.65      109.37     11.38 o 
  -2   3  24       42.63       34.73      5.55 o 
  -1   3  24       55.91       68.83      6.22 o 
   0   3  24       45.44       54.54      7.76 o 
   1   3  24      155.84      157.16     11.48 o 
   2   3  24      235.50      255.41     12.92 o 
   3   3  24       48.96       51.14      6.86 o 
   4   3  24       16.94       10.31      8.35 o 
   5   3  24        9.97       19.17     11.11 o 
  -3   4  24        1.28        0.52      3.70 o 
  -2   4  24      229.49      322.19     12.30 o 
  -1   4  24       12.71        9.33      3.99 o 
   0   4  24       60.09       60.58      6.26 o 
   1   4  24        9.35       10.84      4.91 o 
   2   4  24      181.23      186.00     11.43 o 
   3   4  24      174.28      157.34     16.37 o 
   4   4  24        1.33       -1.38      3.42 o 
  -2   5  24      434.42      567.83     20.73 o 
  -1   5  24       64.80       79.66      7.03 o 
   0   5  24        8.52        1.46      2.27 o 
   1   5  24       37.16       52.24     10.67 o 
   2   5  24      384.13      544.60     33.81 o 
   3   5  24        7.17        7.64      3.61 o 
   4   5  24       69.53       69.86     10.21 o 
   0   6  24        9.14        7.96      3.69 o 
   1   6  24      179.57      222.03     19.01 o 
   2   6  24       51.97       70.24     13.49 o 
  -2  -4  25       78.77      107.99     10.72 o 
  -1  -4  25       15.43       11.48      5.40 o 
   0  -4  25       36.33       38.70      7.58 o 
   1  -4  25       10.78        4.37      3.91 o 
   2  -4  25       48.03       47.70      9.14 o 
  -3  -3  25       19.70       16.87      6.18 o 
  -2  -3  25       19.10        4.79      4.06 o 
  -1  -3  25        3.58       -0.32      3.05 o 
   0  -3  25       27.92       31.97      7.05 o 
   1  -3  25        3.32        2.58      4.18 o 
   2  -3  25       31.28       32.62      7.31 o 
   3  -3  25        5.39        2.53      2.66 o 
  -3  -2  25       30.05       45.97     10.47 o 
  -2  -2  25       33.59       34.74      7.15 o 
  -1  -2  25       86.54       99.09      9.58 o 
   0  -2  25       49.41       49.70      8.23 o 
   1  -2  25       23.06       22.97      6.16 o 
   2  -2  25      173.67      184.04     12.29 o 
   3  -2  25       59.97       71.83      9.31 o 
   4  -2  25       55.53       64.03      8.85 o 
  -3  -1  25       15.48        8.46      4.84 o 
  -2  -1  25      107.40      158.91     13.36 o 
  -1  -1  25       51.23       52.83      6.11 o 
   0  -1  25       29.45       23.27      6.11 o 
   1  -1  25        1.15        0.50      3.23 o 
   2  -1  25      288.95      297.69     28.67 o 
   3  -1  25      111.19      103.02      9.47 o 
   4  -1  25       60.27       75.75      9.30 o 
  -3   0  25       35.14       41.69      5.87 o 
  -2   0  25       45.55       49.84      6.17 o 
  -1   0  25        0.00        0.44      2.33 o 
   0   0  25       77.59       68.67      6.61 o 
   1   0  25       21.28       23.28      6.02 o 
   2   0  25        3.74        3.48      3.75 o 
   3   0  25       11.53        3.38      2.52 o 
   4   0  25        7.30        4.72      4.19 o 
  -3   1  25        0.59        0.42      2.12 o 
  -2   1  25       18.09       15.45      3.59 o 
  -1   1  25       82.15       95.51      7.22 o 
   0   1  25      159.18      175.91     10.56 o 
   1   1  25        8.21        4.49      3.79 o 
   2   1  25       61.28       74.28      8.43 o 
   3   1  25       33.62       47.95      6.49 o 
   4   1  25      109.66      110.83     10.38 o 
   5   1  25        1.46       -1.00      2.40 o 
  -3   2  25        0.35        5.20      6.21 o 
  -2   2  25        0.39       -0.34      2.05 o 
  -1   2  25       26.48       36.60      5.38 o 
   0   2  25        3.02        0.94      2.51 o 
   1   2  25        8.47        3.78      3.50 o 
   2   2  25        6.11        6.01      7.48 o 
   3   2  25       19.52       19.05      3.75 o 
   4   2  25        2.24        2.58      2.50 o 
  -3   3  25       86.20       99.31     10.36 o 
  -2   3  25       23.99       28.52      5.12 o 
  -1   3  25      242.79      269.78     11.31 o 
   0   3  25       12.03        6.11      4.23 o 
   1   3  25       18.43       24.62      6.02 o 
   2   3  25      107.64       91.24      8.82 o 
   3   3  25      377.29      453.63     20.07 o 
   4   3  25        7.00        8.20      4.71 o 
  -2   4  25       45.42       52.84      6.15 o 
  -1   4  25        4.38        3.86      3.50 o 
   0   4  25       16.56       24.82      6.06 o 
   1   4  25       17.39       12.42      5.18 o 
   2   4  25       12.33        7.82      5.93 o 
   3   4  25      224.21      211.97     17.87 o 
   4   4  25        1.65        0.89      3.63 o 
  -1   5  25       45.58       56.78      6.77 o 
   0   5  25       58.35       64.94      6.95 o 
   1   5  25        3.48        4.84      6.61 o 
   2   5  25       47.53       53.59     11.43 o 
   3   5  25        2.65        2.21      3.43 o 
   0  -4  26       10.92        7.07      4.71 o 
  -2  -3  26        3.93        0.33      3.41 o 
  -1  -3  26       99.63      105.14     14.11 o 
   0  -3  26       75.29       83.51      9.36 o 
   1  -3  26       46.42       51.71      8.33 o 
   2  -3  26      161.44      189.76     12.92 o 
  -2  -2  26      143.61      181.21     18.30 o 
  -1  -2  26      112.82      131.78     10.68 o 
   0  -2  26        0.91        1.89      3.92 o 
   1  -2  26       23.01       22.45      6.16 o 
   2  -2  26       24.91       24.40      7.25 o 
   3  -2  26        0.14        2.03      5.17 o 
  -3  -1  26       98.01      124.32      8.56 o 
  -2  -1  26       18.64       12.15      4.76 o 
  -1  -1  26        0.76        1.72      2.47 o 
   0  -1  26       52.48       49.67      8.06 o 
   1  -1  26        1.31        3.23      4.91 o 
   2  -1  26       22.71       31.15      7.05 o 
   3  -1  26        9.64        9.94      5.63 o 
   4  -1  26       76.10       78.61     10.10 o 
  -3   0  26        1.00        0.99      2.33 o 
  -2   0  26       40.84       50.31      6.57 o 
  -1   0  26      189.92      210.94     14.42 o 
   0   0  26        1.22        2.02      3.76 o 
   1   0  26        0.22        4.79      4.58 o 
   2   0  26       76.39       84.39      9.07 o 
   3   0  26       11.81       10.78      6.06 o 
   4   0  26        5.42        5.48      4.79 o 
  -3   1  26        5.08        6.53      3.13 o 
  -2   1  26        0.25        1.41      2.63 o 
  -1   1  26        6.42        1.89      2.95 o 
   0   1  26      123.34      137.42     10.65 o 
   1   1  26        0.06        2.90      3.19 o 
   2   1  26       47.30       54.03      8.07 o 
   3   1  26       93.13      108.85      9.84 o 
   4   1  26       54.48       47.30      6.96 o 
  -2   2  26       15.39       19.94      4.58 o 
  -1   2  26       29.30       34.79      5.71 o 
   0   2  26        0.59        1.78      2.52 o 
   1   2  26       38.45       32.21      6.60 o 
   2   2  26       60.14       57.81      8.12 o 
   3   2  26      122.14      150.93     11.73 o 
   4   2  26       18.62       25.57      4.57 o 
  -2   3  26        3.88        5.76      3.07 o 
  -1   3  26      287.69      356.70     16.21 o 
   0   3  26        0.10        2.00      2.79 o 
   1   3  26        6.75        1.37      2.91 o 
   2   3  26        0.01        1.52      3.19 o 
   3   3  26        1.77        1.99      3.43 o 
  -1   4  26      165.03      186.47     10.00 o 
   0   4  26        4.12        2.41      2.86 o 
   1   4  26       37.42       30.52      6.58 o 
   2   4  26       19.55       19.79      7.99 o 
   3   4  26      239.48      227.33     18.72 o 
   0  -3  27       33.90       49.13      8.02 o 
  -1  -2  27       17.34       26.87     11.70 o 
   0  -2  27        0.15        2.13      5.55 o 
   1  -2  27        2.91        4.69      4.64 o 
   2  -2  27       52.34       64.77      8.89 o 
  -2  -1  27        7.14        6.73      4.31 o 
  -1  -1  27       24.21       36.02      7.34 o 
   0  -1  27       76.40       96.09     11.84 o 
   1  -1  27      207.58      231.63     16.50 o 
   2  -1  27       28.62       30.04      7.34 o 
   3  -1  27       47.88       51.53      8.34 o 
  -2   0  27       32.24       31.42      5.55 o 
  -1   0  27       32.70       45.99      8.61 o 
   0   0  27       18.11       31.27      5.23 o 
   1   0  27       28.12       30.39     10.02 o 
   2   0  27       14.05       21.42      7.34 o 
   3   0  27        4.33        1.23      3.28 o 
  -2   1  27        0.00        1.22      2.35 o 
  -1   1  27        3.07        2.35      3.15 o 
   0   1  27      164.93      211.80     11.35 o 
   1   1  27        0.84        1.10      3.24 o 
   2   1  27       18.48       14.65      5.89 o 
   3   1  27      128.44      142.55     11.13 o 
  -2   2  27       28.43       35.33      5.58 o 
  -1   2  27       23.55       37.39      6.21 o 
   0   2  27        0.33       -2.46      2.50 o 
   1   2  27       36.56       48.62      8.56 o 
   2   2  27       60.05       50.62      8.39 o 
   3   2  27       16.47       19.71      4.52 o 
  -1   3  27       33.57       52.88      6.10 o 
   0   3  27       61.25       65.81      7.33 o 
   1   3  27        0.67       -1.03      3.22 o 
   2   3  27       31.53       33.94     10.73 o 
   1   4  27        0.83        1.81      3.32 o 
   0  -1  28       16.68       17.68      6.26 o 
   1  -1  28       18.44       21.81      7.06 o 
  -1   0  28        4.16        5.17      5.94 o 
   0   0  28      109.51      155.20     16.41 o 
   1   0  28        8.19       16.68      8.26 o 
   2   0  28       79.86      119.59     11.35 o 
  -1   1  28       71.56       85.36      8.06 o 
   0   1  28       73.80       91.33     13.41 o 
   1   1  28       39.49       35.01     10.34 o 
   2   1  28        5.36        3.13      3.94 o 
   0   2  28       37.12       35.42      5.65 o 
   1   2  28        0.70        2.52      3.31 o 
   2   2  28        2.02        1.26      3.44 o 
                                                 
